# Supplementary material for: Gender roles and intimate partner violence among female university students in Spain: A cross-sectional study
Source: PLoS One. 2021 Nov 11;16(11):e0259839. doi: 10.1371/journal.pone.0259839 (PMC8584681; doi:10.1371/journal.pone.0259839)
Supplement: S1 Data — (XLSX) [file pone.0259839.s006.xlsx]

## Sheet: DataBase COGANT_DVQ
id	degree	age	age_first_time	n_partners	continuity_rel	familyIPV	fear	entraptment	abuse	cogant1	cogant2	cogant3	cogant4	cogant5	cogant6	cogant7	cogant8	cogant9	cogant10	cogant11	cogant12	cogant13	cogant14	cogant15	cogant16	cogant17	cogant18	dvq1	dvq5	dvq13	dvq17	dvq2	dvq6	dvq14	dvq18	dvq3	dvq7	dvq10	dvq11	dvq4	dvq8	dvq15	dvq16	dvq9	dvq12	dvq19	dvq20
2	2	18	15	3	1	0	0	0	0	1	1	1	1	1	1	1	1	1	1	1	3	1	1	1	1	1	1	1	1	1	1	1	1	1	1	1	1	1	1	1	1	1	1	1	1	1	1
3	2	18	16	3	2	0	0	0	0	1	1	1	1	1	1	1	1	1	1	1	1	2	1	1	1	1	1	1	1	1	1	1	1	1	1	1	1	1	1	1	1	1	1	1	1	1	1
6	2	34	19	7	1	0	0	0	0	1	3	1	1	1	1	1	2	2	1	1	1	1	1	1	1	1	2	1	1	1	1	1	1	1	1	1	1	1	1	1	1	1	1	1	1	1	1
7	2	18	18	2	2	0	0	0	0	1	3	1	1	1	1	1	1	1	1	1	1	1	1	1	1	1	1	1	1	1	1	1	1	1	1	1	1	1	1	1	1	1	1	1	1	1	1
8	2	18	17	3	2	0	0	0	0	1	1	1	1	1	1	1	1	1	1	1	1	1	1	1	1	1	1	1	1	1	1	1	1	1	1	1	1	1	1	1	1	1	1	1	1	1	1
9	2	18	17	2	2	0	0	0	0	1	1	1	1	1	1	1	1	1	1	1	1	1	1	1	1	1	1	1	1	1	1	1	1	1	1	1	1	1	1	1	1	1	1	1	1	1	1
12	2	18	17	4	1	0	0	0	0	1	3	1	1	3	1	1	1	1	1	1	1	1	1	1	1	1	1	1	1	1	1	1	1	1	1	1	1	1	1	1	1	1	1	1	1	1	1
14	2	18	16	2	2	1	0	0	0	1	1	1	1	1	1	1	1	1	1	1	1	1	1	1	1	1	2	1	1	1	1	1	1	1	1	1	1	1	1	1	1	1	1	1	1	1	1
15	2	18	17	1	2	0	0	0	0	1	1	1	1	2	1	1	1	1	1	1	1	1	1	1	1	1	1	1	1	1	1	1	1	1	1	1	1	1	1	1	1	1	1	1	1	1	1
17	2	21	16	1	2	0	0	0	0	1	1	1	1	1	1	1	1	1	1	1	1	1	1	1	1	1	1	1	1	1	1	1	1	1	1	1	1	1	1	1	1	1	1	1	1	1	1
18	2	19	16	2	2	0	0	0	0	1	1	1	1	1	1	1	1	1	1	1	1	1	2	1	1	1	1	1	1	1	1	1	1	1	1	1	1	1	1	1	1	1	1	1	1	1	1
19	2	20	17	2	1	0	0	0	0	1	1	1	1	1	1	1	1	1	1	1	1	1	2	1	1	1	1	1	1	1	1	1	1	1	1	1	1	1	1	1	1	1	1	1	1	1	1
20	2	18	18	1	2	0	0	0	0	1	2	1	1	1	1	1	1	1	1	1	1	1	2	1	1	1	1	1	1	1	1	1	1	1	1	1	1	1	1	1	1	1	1	1	1	1	1
23	2	19	16	2	3	0	0	0	0	1	1	1	2	3	1	1	1	1	1	1	2	1	2	1	1	3	1	1	1	1	1	1	1	1	1	1	1	1	1	1	1	1	1	1	1	1	1
27	2	21	17	2	2	0	0	0	0	1	3	1	1	1	1	1	1	1	1	2	1	1	1	1	1	3	1	1	1	1	1	1	1	1	1	1	1	1	1	1	1	1	1	1	1	1	1
31	2	20	18	1	1	0	0	0	0	1	1	1	1	1	1	1	1	1	1	1	1	1	1	2	1	1	1	1	1	1	1	1	1	1	1	1	1	1	1	1	1	1	1	1	1	1	1
32	2	23	17	3	2	0	0	0	0	1	1	1	1	1	1	1	1	1	1	1	1	1	1	1	1	1	1	1	1	1	1	1	1	1	1	1	1	1	1	1	1	1	1	1	1	1	1
34	2	20	17	2	2	0	0	0	0	1	1	1	1	1	1	1	1	1	1	1	1	1	1	1	1	1	1	1	1	1	1	1	1	1	1	1	1	1	1	1	1	1	1	1	1	1	1
36	2	20	16	3	2	0	0	0	0	1	3	1	1	1	1	1	1	1	1	1	1	1	1	1	1	1	1	1	1	1	1	1	1	1	1	1	1	1	1	1	1	1	1	1	1	1	1
37	2	19	15	3	2	0	0	0	0	1	1	1	1	1	1	1	1	1	1	1	1	1	1	1	1	1	1	1	1	1	1	1	1	1	1	1	1	1	1	1	1	1	1	1	1	1	1
39	2	20	19	1	2	0	0	0	0	1	1	1	1	1	1	1	1	1	1	1	1	1	1	1	1	1	1	1	1	1	1	1	1	1	1	1	1	1	1	1	1	1	1	1	1	1	1
40	2	20	19	1	1	0	0	0	0	1	1	1	1	1	1	1	1	1	1	1	1	1	1	1	1	1	1	1	1	1	1	1	1	1	1	1	1	1	1	1	1	1	1	1	1	1	1
43	2	21	18	1	2	0	0	0	0	1	1	1	1	1	1	1	1	1	1	1	1	2	1	1	1	2	1	1	1	1	1	1	1	1	1	1	1	1	1	1	1	1	1	1	1	1	1
46	2	21	19	1	2	0	0	0	0	1	1	1	1	1	1	1	1	1	1	1	1	1	1	1	1	1	1	1	1	1	1	1	1	1	1	1	1	1	1	1	1	1	1	1	1	1	1
47	2	21	16	1	2	0	0	0	0	1	3	1	1	1	1	1	1	2	1	1	1	1	1	1	1	2	1	1	1	1	1	1	1	1	1	1	1	1	1	1	1	1	1	1	1	1	1
49	2	24	18	2	1	0	0	0	0	1	1	1	1	1	1	2	1	1	1	1	3	1	1	1	1	1	1	1	1	1	1	1	1	1	1	1	1	1	1	1	1	1	1	1	1	1	1
50	2	23	18	1	2	0	0	0	0	1	1	1	1	1	1	1	1	1	1	1	2	1	1	1	1	2	1	1	1	1	1	1	1	1	1	1	1	1	1	1	1	1	1	1	1	1	1
53	2	21	15	1	2	0	0	0	0	1	1	1	1	1	1	1	1	1	1	1	1	2	1	1	1	2	1	1	1	1	1	1	1	1	1	1	1	1	1	1	1	1	1	1	1	1	1
56	3	18	17	2	2	0	0	0	0	1	1	1	1	1	1	1	1	1	1	1	1	1	1	1	1	1	1	1	1	1	1	1	1	1	1	1	1	1	1	1	1	1	1	1	1	1	1
58	3	18	16	2	2	0	0	0	0	1	3	1	1	1	1	1	1	1	1	1	1	1	1	1	1	2	1	1	1	1	1	1	1	1	1	1	1	1	1	1	1	1	1	1	1	1	1
67	3	18	16	3	2	0	0	0	0	1	2	1	1	1	1	1	1	1	1	1	1	2	1	1	1	2	1	1	1	1	1	1	1	1	1	1	1	1	1	1	1	1	1	1	1	1	1
81	3	18	14	6	2	1	0	0	0	1	2	1	1	1	1	1	1	1	1	1	1	1	1	1	1	1	1	1	1	1	1	1	1	1	1	1	1	1	1	1	1	1	1	1	1	1	1
83	3	17	16	1	2	0	0	0	0	1	2	1	1	2	1	1	1	1	1	1	2	1	1	1	1	2	2	1	1	1	1	1	1	1	1	1	1	1	1	1	1	1	1	1	1	1	1
96	5	20	16	3	1	0	0	0	0	1	1	1	1	1	1	1	1	1	1	1	1	1	1	1	1	1	1	1	1	1	1	1	1	1	1	1	1	1	1	1	1	1	1	1	1	1	1
97	5	20	17	3	1	0	0	0	0	1	1	1	1	2	1	1	1	1	1	1	1	1	1	1	1	1	1	1	1	1	1	1	1	1	1	1	1	1	1	1	1	1	1	1	1	1	1
101	5	21	17	2	2	0	0	0	0	1	1	1	1	1	1	1	1	1	1	1	1	1	1	1	1	2	1	1	1	1	1	1	1	1	1	1	1	1	1	1	1	1	1	1	1	1	1
104	5	19	15	3	1	0	0	0	0	1	1	1	1	1	1	1	1	1	1	1	1	1	1	1	2	1	1	1	1	1	1	1	1	1	1	1	1	1	1	1	1	1	1	1	1	1	1
112	4	21	15	1	2	0	0	0	0	1	1	1	1	1	1	1	1	1	1	1	1	1	2	1	1	3	1	1	1	1	1	1	1	1	1	1	1	1	1	1	1	1	1	1	1	1	1
114	4	28	19	2	2	0	0	0	0	1	1	1	1	1	1	1	1	1	1	1	1	1	1	1	1	1	1	1	1	1	1	1	1	1	1	1	1	1	1	1	1	1	1	1	1	1	1
117	4	20	19	1	1	0	0	0	0	1	1	1	1	1	1	1	1	1	1	1	1	1	1	1	1	1	1	1	1	1	1	1	1	1	1	1	1	1	1	1	1	1	1	1	1	1	1
119	4	27	18	3	1	0	0	0	0	1	1	1	1	1	1	1	1	1	1	1	1	1	1	1	1	1	1	1	1	1	1	1	1	1	1	1	1	1	1	1	1	1	1	1	1	1	1
121	4	20	14	2	1	0	0	0	0	1	1	1	1	1	1	1	1	1	1	1	1	1	1	1	1	3	1	1	1	1	1	1	1	1	1	1	1	1	1	1	1	1	1	1	1	1	1
124	4	20	16	3	2	0	0	0	0	1	2	1	1	2	1	1	1	1	1	1	1	1	1	1	1	3	2	1	1	1	1	1	1	1	1	1	1	1	1	1	1	1	1	1	1	1	1
128	4	19	19	1	1	0	0	0	0	1	1	1	1	1	1	1	1	1	1	1	1	1	2	1	1	3	1	1	1	1	1	1	1	1	1	1	1	1	1	1	1	1	1	1	1	1	1
131	4	20	16	1	2	0	0	0	0	1	1	1	1	1	1	1	1	1	1	1	1	1	2	1	1	1	1	1	1	1	1	1	1	1	1	1	1	1	1	1	1	1	1	1	1	1	1
134	4	21	14	4	2	0	0	0	0	1	3	1	1	2	1	2	1	1	1	1	1	2	1	1	1	1	1	1	1	1	1	1	1	1	1	1	1	1	1	1	1	1	1	1	1	1	1
146	5	25	14	2	2	1	0	0	0	1	1	1	1	1	1	1	1	1	1	1	1	1	1	1	1	3	1	1	1	1	1	1	1	1	1	1	1	1	1	1	1	1	1	1	1	1	1
149	5	25	15	4	1	1	0	0	0	1	1	1	2	1	1	1	1	1	1	1	1	1	1	1	1	1	1	1	1	1	1	1	1	1	1	1	1	1	1	1	1	1	1	1	1	1	1
150	5	21	14	2	1	0	1	0	0	1	1	1	1	1	1	1	1	1	1	1	1	1	1	1	1	1	1	1	1	1	1	1	1	1	1	1	1	1	1	1	1	1	1	1	1	1	1
165	1	18	13	3	1	0	0	0	1	1	1	1	1	1	1	1	1	1	1	2	1	1	1	2	1	1	1	1	1	1	1	1	1	1	1	1	1	1	1	1	1	1	1	1	1	1	1
176	1	18	15	1	2	0	0	0	0	1	2	1	1	1	1	1	1	1	1	1	1	1	1	1	1	1	1	1	1	1	1	1	1	1	1	1	1	1	1	1	1	1	1	1	1	1	1
180	1	17	17	1	2	1	0	0	0	1	1	1	1	1	1	1	1	1	1	1	1	1	1	2	1	1	1	1	1	1	1	1	1	1	1	1	1	1	1	1	1	1	1	1	1	1	1
182	1	20	18	1	2	0	0	0	0	1	1	1	1	1	1	1	1	2	1	1	1	1	1	1	1	1	1	1	1	1	1	1	1	1	1	1	1	1	1	1	1	1	1	1	1	1	1
184	1	20	20	2	2	0	0	0	0	1	1	1	1	1	1	1	1	1	1	1	1	1	1	1	1	1	1	1	1	1	1	1	1	1	1	1	1	1	1	1	1	1	1	1	1	1	1
185	1	20	16	2	2	0	0	0	0	1	1	1	1	1	1	1	1	1	1	1	1	1	1	1	1	1	1	1	1	1	1	1	1	1	1	1	1	1	1	1	1	1	1	1	1	1	1
189	1	18	15	1	2	0	0	0	0	1	1	1	1	1	1	1	1	1	1	1	1	1	1	1	1	1	1	1	1	1	1	1	1	1	1	1	1	1	1	1	1	1	1	1	1	1	1
194	1	23	14	3	2	0	0	0	0	1	3	1	1	1	1	1	1	1	1	1	1	1	1	1	1	2	1	1	1	1	1	1	1	1	1	1	1	1	1	1	1	1	1	1	1	1	1
209	1	18	17	4	2	0	0	0	0	1	3	1	1	3	1	1	1	1	1	1	1	1	1	1	1	2	1	1	1	1	1	1	1	1	1	1	1	1	1	1	1	1	1	1	1	1	1
216	1	19	17	2	2	0	0	0	0	1	1	1	1	1	1	1	1	1	1	2	1	1	1	1	1	2	1	1	1	1	1	1	1	1	1	1	1	1	1	1	1	1	1	1	1	1	1
221	1	20	18	1	2	0	0	0	0	1	1	1	1	1	1	1	1	1	1	1	1	1	2	1	1	1	1	1	1	1	1	1	1	1	1	1	1	1	1	1	1	1	1	1	1	1	1
226	1	20	17	1	1	0	0	0	0	1	3	1	1	1	1	2	3	1	1	1	1	2	1	1	3	3	2	1	1	1	1	1	1	1	1	1	1	1	1	1	1	1	1	1	1	1	1
227	1	26	16	3	2	1	0	0	0	1	1	1	1	1	1	1	1	1	1	1	1	1	1	1	1	1	1	1	1	1	1	1	1	1	1	1	1	1	1	1	1	1	1	1	1	1	1
238	1	19	16	2	1	0	0	0	0	1	1	1	1	1	1	1	1	1	1	1	1	1	1	1	1	1	1	1	1	1	1	1	1	1	1	1	1	1	1	1	1	1	1	1	1	1	1
251	3	20	17	2	2	0	0	0	0	1	3	1	1	3	1	2	1	1	1	1	1	2	1	1	1	1	1	1	1	1	1	1	1	1	1	1	1	1	1	1	1	1	1	1	1	1	1
252	3	20	17	2	1	0	0	0	0	1	1	1	1	1	1	1	1	1	1	1	1	1	1	1	1	1	1	1	1	1	1	1	1	1	1	1	1	1	1	1	1	1	1	1	1	1	1
253	3	26	16	2	2	0	0	0	0	1	1	1	1	1	1	1	1	1	1	1	1	1	1	1	1	1	1	1	1	1	1	1	1	1	1	1	1	1	1	1	1	1	1	1	1	1	1
259	1	20	16	2	2	0	0	0	0	1	1	1	1	1	1	1	1	1	1	1	1	1	1	2	1	2	1	1	1	1	1	1	1	1	1	1	1	1	1	1	1	1	1	1	1	1	1
264	1	19	19	1	1	0	0	0	0	3	2	3	1	1	1	1	1	1	1	1	1	1	2	1	1	1	1	1	1	1	1	1	1	1	1	1	1	1	1	1	1	1	1	1	1	1	1
265	1	20	18	2	1	0	0	0	0	3	2	1	1	1	1	1	2	1	1	1	2	1	2	1	2	3	1	1	1	1	1	1	1	1	1	1	1	1	1	1	1	1	1	1	1	1	1
269	1	42	17	2	2	0	0	0	0	1	1	1	1	1	1	1	1	1	1	1	1	1	1	1	1	1	1	1	1	1	1	1	1	1	1	1	1	1	1	1	1	1	1	1	1	1	1
276	1	23	14	3	2	1	0	0	0	1	1	1	1	1	1	1	1	1	1	1	1	2	1	1	1	1	2	1	1	1	1	1	1	1	1	1	1	1	1	1	1	1	1	1	1	1	1
277	1	19	17	2	1	0	0	0	0	3	2	1	1	1	1	1	1	1	1	1	2	2	1	1	1	1	1	1	1	1	1	1	1	1	1	1	1	1	1	1	1	1	1	1	1	1	1
280	1	20	16	2	1	0	0	0	0	1	1	1	1	1	1	1	1	1	1	1	1	1	1	2	1	1	1	1	1	1	1	1	1	1	1	1	1	1	1	1	1	1	1	1	1	1	1
281	1	20	15	2	2	0	0	0	0	1	1	1	1	1	1	1	1	1	1	1	1	1	1	2	2	3	1	1	1	1	1	1	1	1	1	1	1	1	1	1	1	1	1	1	1	1	1
283	1	20	16	1	2	0	0	0	0	1	1	1	1	1	1	1	1	1	1	1	2	1	2	1	1	1	1	1	1	1	1	1	1	1	1	1	1	1	1	1	1	1	1	1	1	1	1
286	1	19	18	1	1	0	0	0	0	1	2	1	1	1	1	1	1	1	1	1	1	1	1	1	1	2	1	1	1	1	1	1	1	1	1	1	1	1	1	1	1	1	1	1	1	1	1
291	1	20	16	2	2	0	0	0	0	1	1	1	1	1	1	1	1	1	1	1	1	1	2	1	1	1	1	1	1	1	1	1	1	1	1	1	1	1	1	1	1	1	1	1	1	1	1
298	1	24	18	3	2	0	0	0	0	1	1	1	1	1	1	1	1	1	1	1	1	1	2	1	1	2	1	1	1	1	1	1	1	1	1	1	1	1	1	1	1	1	1	1	1	1	1
301	1	23	20	1	2	0	0	0	0	1	1	1	2	1	1	1	1	2	1	1	1	2	1	1	1	1	1	1	1	1	1	1	1	1	1	1	1	1	1	1	1	1	1	1	1	1	1
304	1	21	16	2	2	0	0	0	0	1	1	1	1	1	1	1	1	1	1	1	1	1	1	1	1	1	1	1	1	1	1	1	1	1	1	1	1	1	1	1	1	1	1	1	1	1	1
305	1	30	18	4	1	0	0	0	0	1	1	1	1	1	1	1	1	1	1	1	1	1	3	1	1	1	1	1	1	1	1	1	1	1	1	1	1	1	1	1	1	1	1	1	1	1	1
307	1	23	18	2	1	0	0	0	0	1	1	1	1	1	1	1	1	1	1	1	2	1	2	1	1	1	1	1	1	1	1	1	1	1	1	1	1	1	1	1	1	1	1	1	1	1	1
311	1	21	17	2	2	0	0	0	0	1	1	1	1	1	1	1	1	1	1	1	1	1	1	1	1	2	1	1	1	1	1	1	1	1	1	1	1	1	1	1	1	1	1	1	1	1	1
315	1	21	17	2	2	0	0	0	0	1	1	3	1	1	1	2	1	1	1	1	1	2	1	1	1	1	1	1	1	1	1	1	1	1	1	1	1	1	1	1	1	1	1	1	1	1	1
319	1	21	15	3	2	0	0	0	0	1	1	1	1	1	1	1	1	1	1	1	1	2	1	1	1	2	1	1	1	1	1	1	1	1	1	1	1	1	1	1	1	1	1	1	1	1	1
324	1	22	16	2	2	0	0	0	0	1	1	1	1	1	1	1	1	1	1	1	1	1	1	1	1	1	1	1	1	1	1	1	1	1	1	1	1	1	1	1	1	1	1	1	1	1	1
325	1	23	16	2	3	0	0	0	0	1	1	1	1	1	1	1	1	1	1	1	1	1	1	1	1	1	1	1	1	1	1	1	1	1	1	1	1	1	1	1	1	1	1	1	1	1	1
327	1	21	17	2	2	0	0	0	0	1	1	1	1	1	1	1	1	1	1	1	1	1	1	1	1	2	2	1	1	1	1	1	1	1	1	1	1	1	1	1	1	1	1	1	1	1	1
336	1	25	17	2	1	0	0	0	0	1	1	1	1	1	1	1	1	1	1	1	1	1	1	1	2	1	1	1	1	1	1	1	1	1	1	1	1	1	1	1	1	1	1	1	1	1	1
337	1	23	15	2	2	0	0	0	0	1	1	1	1	1	1	1	1	1	1	1	1	1	1	1	1	1	1	1	1	1	1	1	1	1	1	1	1	1	1	1	1	1	1	1	1	1	1
339	1	22	16	2	2	0	0	0	0	1	1	1	1	1	1	1	1	1	1	1	3	1	3	1	1	1	1	1	1	1	1	1	1	1	1	1	1	1	1	1	1	1	1	1	1	1	1
342	1	26	17	3	1	1	0	0	0	1	1	1	1	2	1	1	1	1	1	1	1	1	2	2	2	1	1	1	1	1	1	1	1	1	1	1	1	1	1	1	1	1	1	1	1	1	1
351	6	20	17	1	1	0	0	0	0	1	1	1	1	1	1	1	1	1	1	1	1	1	2	1	1	2	1	1	1	1	1	1	1	1	1	1	1	1	1	1	1	1	1	1	1	1	1
364	6	18	17	3	1	0	0	0	0	1	2	1	1	1	1	1	1	1	1	1	1	1	1	2	1	2	1	1	1	1	1	1	1	1	1	1	1	1	1	1	1	1	1	1	1	1	1
368	6	21	18	2	2	0	0	0	0	1	3	1	1	1	1	1	1	1	1	1	1	1	1	1	1	1	1	1	1	1	1	1	1	1	1	1	1	1	1	1	1	1	1	1	1	1	1
369	6	23	16	3	2	0	0	0	0	1	1	1	1	1	1	1	1	1	1	1	1	1	1	1	1	1	1	1	1	1	1	1	1	1	1	1	1	1	1	1	1	1	1	1	1	1	1
370	6	19	18	1	2	1	0	0	0	1	1	1	1	1	1	1	1	1	1	1	1	1	1	1	1	1	1	1	1	1	1	1	1	1	1	1	1	1	1	1	1	1	1	1	1	1	1
381	6	19	16	1	2	0	0	0	0	1	1	1	1	1	1	1	1	1	1	1	1	1	1	1	1	1	1	1	1	1	1	1	1	1	1	1	1	1	1	1	1	1	1	1	1	1	1
383	6	19	18	2	2	0	0	0	0	1	3	1	1	1	1	1	1	1	1	1	1	1	1	1	2	1	1	1	1	1	1	1	1	1	1	1	1	1	1	1	1	1	1	1	1	1	1
390	6	19	16	1	2	0	0	0	0	1	2	1	1	1	1	1	1	1	1	1	1	1	1	1	1	1	1	1	1	1	1	1	1	1	1	1	1	1	1	1	1	1	1	1	1	1	1
395	6	20	17	2	2	0	0	0	0	1	3	1	1	1	1	1	1	1	1	1	1	1	1	1	1	1	1	1	1	1	1	1	1	1	1	1	1	1	1	1	1	1	1	1	1	1	1
396	6	19	19	2	2	0	0	0	0	1	1	1	1	1	1	1	1	1	1	1	1	2	1	1	1	1	1	1	1	1	1	1	1	1	1	1	1	1	1	1	1	1	1	1	1	1	1
397	6	19	19	2	2	0	0	0	0	1	1	1	1	1	1	1	1	1	1	1	1	1	1	1	1	1	1	1	1	1	1	1	1	1	1	1	1	1	1	1	1	1	1	1	1	1	1
398	6	19	18	3	2	1	0	0	0	1	1	1	1	1	1	1	1	1	1	1	1	1	2	1	1	2	1	1	1	1	1	1	1	1	1	1	1	1	1	1	1	1	1	1	1	1	1
399	6	20	14	4	2	0	0	0	0	1	3	1	1	1	1	1	1	1	1	1	1	1	1	2	1	1	1	1	1	1	1	1	1	1	1	1	1	1	1	1	1	1	1	1	1	1	1
401	6	19	15	1	1	0	0	0	0	1	2	1	1	1	1	1	1	2	1	1	1	1	1	2	1	1	1	1	1	1	1	1	1	1	1	1	1	1	1	1	1	1	1	1	1	1	1
402	6	19	17	2	2	0	0	0	0	1	1	1	1	1	1	1	1	1	1	1	1	1	1	1	1	1	1	1	1	1	1	1	1	1	1	1	1	1	1	1	1	1	1	1	1	1	1
405	6	19	17	1	2	0	0	0	0	1	1	1	1	1	1	1	1	1	1	1	1	1	1	1	1	1	1	1	1	1	1	1	1	1	1	1	1	1	1	1	1	1	1	1	1	1	1
422	6	20	17	3	2	0	0	0	0	1	2	1	1	1	1	1	1	1	1	1	1	1	1	1	1	1	1	1	1	1	1	1	1	1	1	1	1	1	1	1	1	1	1	1	1	1	1
425	6	20	18	1	2	0	0	0	0	1	1	1	1	1	1	1	1	1	1	1	1	1	1	1	1	1	1	1	1	1	1	1	1	1	1	1	1	1	1	1	1	1	1	1	1	1	1
427	6	20	18	1	2	0	0	0	0	1	2	1	1	3	1	1	1	1	1	1	1	3	1	1	1	3	1	1	1	1	1	1	1	1	1	1	1	1	1	1	1	1	1	1	1	1	1
430	6	20	19	2	2	0	0	0	0	1	3	1	1	1	1	1	1	1	1	1	1	1	1	1	1	2	1	1	1	1	1	1	1	1	1	1	1	1	1	1	1	1	1	1	1	1	1
432	6	20	17	3	2	0	0	0	0	1	1	1	1	1	1	1	1	2	1	1	1	1	1	1	1	2	1	1	1	1	1	1	1	1	1	1	1	1	1	1	1	1	1	1	1	1	1
434	6	20	17	6	2	0	0	0	0	1	3	1	1	1	1	1	1	2	1	1	1	2	1	3	1	2	2	1	1	1	1	1	1	1	1	1	1	1	1	1	1	1	1	1	1	1	1
438	6	21	15	2	2	0	0	0	0	1	1	1	1	1	1	1	1	1	1	1	1	1	1	1	1	3	1	1	1	1	1	1	1	1	1	1	1	1	1	1	1	1	1	1	1	1	1
447	6	25	17	2	1	0	0	0	0	1	1	1	1	1	1	1	1	1	1	1	1	1	3	1	1	1	1	1	1	1	1	1	1	1	1	1	1	1	1	1	1	1	1	1	1	1	1
450	6	21	18	2	2	0	0	0	0	1	1	1	1	1	3	1	1	1	1	1	1	1	1	1	1	1	1	1	1	1	1	1	1	1	1	1	1	1	1	1	1	1	1	1	1	1	1
453	6	20	16	1	2	0	0	0	0	1	1	1	1	1	1	1	1	1	1	1	1	1	1	2	1	1	1	1	1	1	1	1	1	1	1	1	1	1	1	1	1	1	1	1	1	1	1
465	6	24	17	2	2	0	0	0	0	1	1	1	1	1	1	1	1	1	1	1	1	1	1	1	1	1	1	1	1	1	1	1	1	1	1	1	1	1	1	1	1	1	1	1	1	1	1
467	6	21	16	2	1	0	0	0	0	1	1	1	1	1	1	1	1	3	1	1	1	2	1	2	1	2	1	1	1	1	1	1	1	1	1	1	1	1	1	1	1	1	1	1	1	1	1
468	6	21	15	2	2	0	0	0	0	1	1	1	1	1	1	1	1	1	1	1	1	1	1	1	1	1	1	1	1	1	1	1	1	1	1	1	1	1	1	1	1	1	1	1	1	1	1
474	3	21	19	1	2	0	0	0	0	1	1	1	1	1	1	1	1	1	1	1	1	1	1	1	1	1	1	1	1	1	1	1	1	1	1	1	1	1	1	1	1	1	1	1	1	1	1
479	3	21	18	2	1	0	0	0	0	1	1	1	1	1	1	1	1	1	1	1	1	1	1	1	1	1	1	1	1	1	1	1	1	1	1	1	1	1	1	1	1	1	1	1	1	1	1
480	3	21	16	3	2	0	0	0	0	1	2	1	1	1	1	1	1	1	1	1	1	1	1	1	1	1	1	1	1	1	1	1	1	1	1	1	1	1	1	1	1	1	1	1	1	1	1
481	3	21	18	2	2	0	0	0	0	1	1	1	1	1	1	1	1	1	1	1	1	1	1	1	1	1	1	1	1	1	1	1	1	1	1	1	1	1	1	1	1	1	1	1	1	1	1
489	3	22	16	2	1	0	0	0	0	1	1	1	1	1	1	1	1	1	1	1	1	1	1	1	1	1	1	1	1	1	1	1	1	1	1	1	1	1	1	1	1	1	1	1	1	1	1
490	3	25	18	2	1	0	0	0	0	1	2	1	1	1	1	1	1	1	1	1	1	1	1	1	1	1	1	1	1	1	1	1	1	1	1	1	1	1	1	1	1	1	1	1	1	1	1
493	3	22	17	1	2	0	0	0	0	1	1	1	1	1	1	1	1	1	1	1	1	1	1	1	1	1	1	1	1	1	1	1	1	1	1	1	1	1	1	1	1	1	1	1	1	1	1
498	3	21	15	3	2	0	0	0	0	2	1	1	1	1	1	1	1	1	1	1	1	1	1	1	1	1	1	1	1	1	1	1	1	1	1	1	1	1	1	1	1	1	1	1	1	1	1
499	3	22	15	3	1	0	0	0	0	1	3	1	1	2	1	1	1	2	1	1	2	1	1	1	1	1	1	1	1	1	1	1	1	1	1	1	1	1	1	1	1	1	1	1	1	1	1
500	3	22	18	1	3	1	0	0	0	1	1	1	1	1	1	1	1	1	1	1	1	2	1	1	1	1	1	1	1	1	1	1	1	1	1	1	1	1	1	1	1	1	1	1	1	1	1
501	3	22	16	3	3	0	0	0	0	1	1	1	1	1	1	1	1	1	1	1	1	1	1	1	1	1	1	1	1	1	1	1	1	1	1	1	1	1	1	1	1	1	1	1	1	1	1
502	3	22	16	1	2	0	0	0	0	1	1	1	1	1	1	1	1	1	1	1	1	1	1	1	1	1	1	1	1	1	1	1	1	1	1	1	1	1	1	1	1	1	1	1	1	1	1
503	3	21	17	3	1	0	0	0	0	1	1	1	1	1	1	1	1	1	1	2	1	1	3	2	1	1	1	1	1	1	1	1	1	1	1	1	1	1	1	1	1	1	1	1	1	1	1
506	4	21	17	1	2	0	0	0	0	1	2	1	2	1	1	1	1	1	1	1	1	1	1	1	1	2	2	1	1	1	1	1	1	1	1	1	1	1	1	1	1	1	1	1	1	1	1
508	4	22	16	2	1	1	0	0	0	1	1	1	1	1	1	1	1	1	1	1	1	1	1	1	1	1	1	1	1	1	1	1	1	1	1	1	1	1	1	1	1	1	1	1	1	1	1
509	4	21	16	3	2	0	0	0	0	1	1	1	1	1	1	1	1	1	1	1	1	1	1	1	1	2	1	1	1	1	1	1	1	1	1	1	1	1	1	1	1	1	1	1	1	1	1
510	4	21	18	1	1	0	0	0	0	1	2	1	1	1	1	1	1	1	1	1	1	1	1	1	1	2	1	1	1	1	1	1	1	1	1	1	1	1	1	1	1	1	1	1	1	1	1
513	4	21	16	2	2	1	0	0	0	1	3	1	1	3	1	1	2	2	1	1	1	1	1	2	1	2	1	1	1	1	1	1	1	1	1	1	1	1	1	1	1	1	1	1	1	1	1
514	4	24	16	2	2	0	0	0	0	1	1	1	1	1	1	1	1	2	1	1	1	1	1	1	1	1	1	1	1	1	1	1	1	1	1	1	1	1	1	1	1	1	1	1	1	1	1
523	4	28	16	3	2	1	0	0	0	1	1	2	1	3	1	1	2	1	1	1	1	2	1	1	2	1	3	1	1	1	1	1	1	1	1	1	1	1	1	1	1	1	1	1	1	1	1
529	4	20	16	1	1	0	0	0	0	1	1	1	1	1	1	1	1	1	1	1	1	1	2	1	1	1	1	1	1	1	1	1	1	1	1	1	1	1	1	1	1	1	1	1	1	1	1
531	4	18	16	3	1	0	0	0	0	2	1	3	1	1	1	2	1	1	1	1	2	1	2	1	1	1	1	1	1	1	1	1	1	1	1	1	1	1	1	1	1	1	1	1	1	1	1
532	4	20	16	1	1	0	0	0	0	2	1	1	1	1	1	1	1	1	1	1	1	1	1	1	1	2	1	1	1	1	1	1	1	1	1	1	1	1	1	1	1	1	1	1	1	1	1
535	4	18	17	2	2	0	0	0	0	1	1	1	1	1	1	1	1	1	1	1	1	1	1	1	1	1	1	1	1	1	1	1	1	1	1	1	1	1	1	1	1	1	1	1	1	1	1
537	4	18	17	1	1	0	0	0	0	1	1	1	1	1	1	1	1	1	1	1	1	1	1	3	2	2	1	1	1	1	1	1	1	1	1	1	1	1	1	1	1	1	1	1	1	1	1
543	4	18	16	2	2	0	0	0	1	1	1	1	2	1	1	1	1	2	1	1	1	1	1	1	1	3	1	1	1	1	1	1	1	1	1	1	1	1	1	1	1	1	1	1	1	1	1
550	4	19	15	1	1	0	0	0	0	1	3	1	1	2	1	1	1	1	1	1	1	1	1	1	1	2	1	1	1	1	1	1	1	1	1	1	1	1	1	1	1	1	1	1	1	1	1
551	4	18	16	1	3	0	0	0	0	1	1	1	1	1	1	1	1	1	1	1	1	1	1	1	1	1	1	1	1	1	1	1	1	1	1	1	1	1	1	1	1	1	1	1	1	1	1
552	4	18	17	3	2	0	0	0	0	1	1	1	1	1	1	1	2	1	1	2	1	1	1	1	2	3	1	1	1	1	1	1	1	1	1	1	1	1	1	1	1	1	1	1	1	1	1
553	4	18	17	1	1	0	0	0	0	1	1	3	1	1	1	1	1	1	1	1	1	1	1	2	1	2	1	1	1	1	1	1	1	1	1	1	1	1	1	1	1	1	1	1	1	1	1
563	4	18	15	2	1	0	0	0	0	1	1	1	1	1	1	1	1	1	1	1	1	1	1	1	1	1	1	1	1	1	1	1	1	1	1	1	1	1	1	1	1	1	1	1	1	1	1
565	4	18	16	2	3	0	0	0	0	1	1	1	1	1	1	1	1	2	1	1	1	1	1	1	1	3	1	1	1	1	1	1	1	1	1	1	1	1	1	1	1	1	1	1	1	1	1
567	4	19	16	5	1	0	0	0	0	1	2	1	1	1	1	1	1	1	1	1	1	1	1	1	1	1	1	1	1	1	1	1	1	1	1	1	1	1	1	1	1	1	1	1	1	1	1
568	4	18	16	2	2	0	0	0	0	1	1	1	1	1	1	1	1	1	1	1	1	1	1	2	1	2	1	1	1	1	1	1	1	1	1	1	1	1	1	1	1	1	1	1	1	1	1
569	4	18	16	2	2	0	0	0	0	1	1	1	1	1	1	1	1	1	1	1	1	1	1	1	1	1	1	1	1	1	1	1	1	1	1	1	1	1	1	1	1	1	1	1	1	1	1
573	3	19	18	1	2	0	0	0	0	1	1	1	1	1	1	1	1	1	1	1	1	1	1	1	1	1	1	1	1	1	1	1	1	1	1	1	1	1	1	1	1	1	1	1	1	1	1
574	3	19	17	1	3	0	0	0	0	1	3	1	1	1	1	1	1	1	1	1	1	1	1	2	1	2	1	1	1	1	1	1	1	1	1	1	1	1	1	1	1	1	1	1	1	1	1
579	3	19	16	2	2	0	0	0	0	1	1	1	1	1	1	1	1	1	1	1	1	1	2	1	1	1	1	1	1	1	1	1	1	1	1	1	1	1	1	1	1	1	1	1	1	1	1
580	3	23	17	2	2	0	0	0	0	1	1	1	1	1	1	1	1	1	1	1	1	1	1	1	1	1	1	1	1	1	1	1	1	1	1	1	1	1	1	1	1	1	1	1	1	1	1
581	3	19	18	1	2	0	0	0	0	1	3	1	1	1	1	1	1	1	1	1	1	1	1	1	1	1	1	1	1	1	1	1	1	1	1	1	1	1	1	1	1	1	1	1	1	1	1
582	3	19	15	1	1	1	0	0	0	1	3	1	1	1	1	1	1	1	1	1	1	1	1	1	1	1	1	1	1	1	1	1	1	1	1	1	1	1	1	1	1	1	1	1	1	1	1
583	3	19	19	1	2	1	0	0	0	1	1	1	1	1	1	1	1	1	1	1	1	1	2	1	1	1	1	1	1	1	1	1	1	1	1	1	1	1	1	1	1	1	1	1	1	1	1
586	3	23	16	3	1	0	0	0	0	1	1	1	1	1	1	1	1	1	1	1	1	1	1	2	1	2	1	1	1	1	1	1	1	1	1	1	1	1	1	1	1	1	1	1	1	1	1
588	3	19	17	1	2	0	0	0	0	1	1	1	1	1	1	1	1	1	1	1	1	2	1	1	1	2	1	1	1	1	1	1	1	1	1	1	1	1	1	1	1	1	1	1	1	1	1
589	3	19	18	1	2	0	0	0	0	1	1	1	1	1	1	1	1	1	1	1	1	1	2	1	1	1	1	1	1	1	1	1	1	1	1	1	1	1	1	1	1	1	1	1	1	1	1
591	3	20	15	2	2	0	0	0	0	1	2	1	1	1	1	1	1	1	1	1	1	1	1	1	1	2	1	1	1	1	1	1	1	1	1	1	1	1	1	1	1	1	1	1	1	1	1
593	3	20	15	3	2	0	0	0	0	1	2	1	1	1	1	1	1	1	1	1	1	1	1	2	1	1	1	1	1	1	1	1	1	1	1	1	1	1	1	1	1	1	1	1	1	1	1
596	3	21	16	1	2	1	0	0	0	1	1	1	1	1	1	1	1	1	1	1	1	1	1	1	1	2	1	1	1	1	1	1	1	1	1	1	1	1	1	1	1	1	1	1	1	1	1
602	3	19	18	1	2	0	0	0	0	1	1	1	1	1	1	1	1	1	1	1	1	1	1	1	1	1	1	1	1	1	1	1	1	1	1	1	1	1	1	1	1	1	1	1	1	1	1
612	3	24	20	1	2	0	0	0	0	1	1	1	1	1	1	1	1	2	1	1	1	2	1	1	1	1	1	1	1	1	1	1	1	1	1	1	1	1	1	1	1	1	1	1	1	1	1
617	4	20	18	2	2	0	0	0	0	1	1	1	1	1	1	1	1	1	1	1	1	1	1	1	1	1	1	1	1	1	1	1	1	1	1	1	1	1	1	1	1	1	1	1	1	1	1
619	4	23	17	3	1	0	0	0	0	1	1	1	1	1	1	1	1	1	1	1	3	1	3	1	1	1	1	1	1	1	1	1	1	1	1	1	1	1	1	1	1	1	1	1	1	1	1
621	4	22	18	3	1	0	0	0	0	1	1	2	1	2	1	1	1	1	1	1	1	1	1	1	1	1	1	1	1	1	1	1	1	1	1	1	1	1	1	1	1	1	1	1	1	1	1
624	4	20	14	3	2	0	0	0	0	1	1	1	1	1	1	1	1	1	1	1	1	1	1	1	1	2	1	1	1	1	1	1	1	1	1	1	1	1	1	1	1	1	1	1	1	1	1
625	4	25	16	2	2	0	0	0	0	1	1	1	1	1	1	1	1	1	1	1	1	1	1	2	1	1	1	1	1	1	1	1	1	1	1	1	1	1	1	1	1	1	1	1	1	1	1
626	4	22	16	3	2	0	0	0	0	1	1	1	2	2	1	3	3	3	1	1	1	2	1	2	1	1	1	1	1	1	1	1	1	1	1	1	1	1	1	1	1	1	1	1	1	1	1
633	11	18	17	1	2	0	0	0	0	1	1	1	1	1	1	1	1	1	1	1	1	1	1	1	1	2	1	1	1	1	1	1	1	1	1	1	1	1	1	1	1	1	1	1	1	1	1
635	11	18	16	3	1	0	0	0	0	1	3	1	1	2	1	1	1	1	1	1	1	1	2	2	3	2	2	1	1	1	1	1	1	1	1	1	1	1	1	1	1	1	1	1	1	1	1
637	11	18	18	1	2	0	0	0	0	1	1	1	1	1	1	1	1	1	1	1	1	1	1	1	1	1	1	1	1	1	1	1	1	1	1	1	1	1	1	1	1	1	1	1	1	1	1
639	11	18	15	1	2	0	0	0	0	1	1	1	1	1	1	1	1	1	1	1	1	1	1	1	1	2	1	1	1	1	1	1	1	1	1	1	1	1	1	1	1	1	1	1	1	1	1
642	11	19	16	2	2	0	0	0	0	1	2	3	1	2	1	2	1	1	1	1	1	1	1	1	2	3	1	1	1	1	1	1	1	1	1	1	1	1	1	1	1	1	1	1	1	1	1
643	11	18	15	2	2	0	0	0	0	1	2	3	1	1	1	1	1	1	1	1	1	1	1	1	2	3	1	1	1	1	1	1	1	1	1	1	1	1	1	1	1	1	1	1	1	1	1
644	11	19	16	3	1	0	0	0	0	1	3	1	1	1	1	1	1	1	1	1	1	1	1	1	1	2	1	1	1	1	1	1	1	1	1	1	1	1	1	1	1	1	1	1	1	1	1
645	11	18	18	3	1	0	0	0	0	1	3	1	1	1	1	1	1	1	1	1	1	1	1	2	1	2	1	1	1	1	1	1	1	1	1	1	1	1	1	1	1	1	1	1	1	1	1
646	11	18	16	1	2	0	0	0	0	1	1	1	1	1	1	1	1	1	1	1	1	1	1	1	1	1	1	1	1	1	1	1	1	1	1	1	1	1	1	1	1	1	1	1	1	1	1
648	11	19	14	4	2	0	0	0	0	1	2	1	1	1	1	1	1	1	1	1	1	1	1	2	1	1	1	1	1	1	1	1	1	1	1	1	1	1	1	1	1	1	1	1	1	1	1
659	11	18	16	3	2	0	0	0	0	1	3	1	1	3	1	1	1	1	1	1	2	1	1	1	1	2	1	1	1	1	1	1	1	1	1	1	1	1	1	1	1	1	1	1	1	1	1
662	11	19	14	3	2	0	0	0	0	1	3	1	1	2	1	1	1	2	1	1	1	1	1	2	1	2	1	1	1	1	1	1	1	1	1	1	1	1	1	1	1	1	1	1	1	1	1
665	11	19	15	1	2	0	0	0	0	2	3	2	1	1	1	1	1	1	1	1	1	1	1	1	1	2	1	1	1	1	1	1	1	1	1	1	1	1	1	1	1	1	1	1	1	1	1
673	4	23	17	1	2	0	0	0	0	1	1	1	1	1	1	1	1	1	1	1	1	2	1	1	1	1	2	1	1	1	1	1	1	1	1	1	1	1	1	1	1	1	1	1	1	1	1
675	4	26	17	2	2	0	0	0	0	1	1	1	1	1	1	1	1	1	1	1	1	1	1	1	1	1	1	1	1	1	1	1	1	1	1	1	1	1	1	1	1	1	1	1	1	1	1
676	4	22	18	1	1	0	0	0	0	1	1	1	1	1	1	1	1	1	1	1	3	1	2	1	1	1	1	1	1	1	1	1	1	1	1	1	1	1	1	1	1	1	1	1	1	1	1
680	4	21	16	3	1	0	0	0	0	1	1	1	1	1	1	1	1	1	1	1	1	1	1	1	1	1	1	1	1	1	1	1	1	1	1	1	1	1	1	1	1	1	1	1	1	1	1
681	4	24	16	2	2	0	0	0	0	1	1	1	1	1	1	1	1	1	1	1	1	1	2	1	1	1	1	1	1	1	1	1	1	1	1	1	1	1	1	1	1	1	1	1	1	1	1
682	4	35	17	5	1	0	0	0	0	1	1	1	1	1	1	1	1	1	1	1	1	1	2	1	1	2	1	1	1	1	1	1	1	1	1	1	1	1	1	1	1	1	1	1	1	1	1
685	9	18	16	1	2	1	0	0	0	1	1	1	1	1	1	1	1	1	1	1	1	1	1	1	1	1	1	1	1	1	1	1	1	1	1	1	1	1	1	1	1	1	1	1	1	1	1
687	9	19	18	1	2	0	0	0	0	1	3	1	1	1	1	1	1	1	1	1	1	2	1	1	1	1	1	1	1	1	1	1	1	1	1	1	1	1	1	1	1	1	1	1	1	1	1
694	9	18	16	2	2	0	0	0	0	1	1	1	1	3	1	1	1	1	1	1	1	1	1	1	1	1	1	1	1	1	1	1	1	1	1	1	1	1	1	1	1	1	1	1	1	1	1
695	9	18	14	2	2	0	0	0	0	1	1	1	1	3	1	1	1	1	1	1	1	1	1	1	1	1	1	1	1	1	1	1	1	1	1	1	1	1	1	1	1	1	1	1	1	1	1
705	6	18	15	2	2	0	0	0	0	1	1	1	1	1	1	1	1	1	1	1	1	1	1	1	1	2	1	1	1	1	1	1	1	1	1	1	1	1	1	1	1	1	1	1	1	1	1
706	6	19	18	1	2	0	0	0	0	1	1	1	1	1	1	1	1	1	1	1	1	1	1	1	1	1	1	1	1	1	1	1	1	1	1	1	1	1	1	1	1	1	1	1	1	1	1
711	6	18	17	3	3	0	0	0	0	1	3	1	1	1	1	1	1	1	1	1	1	1	1	2	1	1	1	1	1	1	1	1	1	1	1	1	1	1	1	1	1	1	1	1	1	1	1
717	6	19	18	1	1	0	0	0	0	1	1	1	1	1	1	1	1	1	1	1	1	1	2	1	1	1	1	1	1	1	1	1	1	1	1	1	1	1	1	1	1	1	1	1	1	1	1
719	6	18	17	1	1	0	0	0	0	1	1	1	1	1	1	1	1	1	1	1	1	1	3	1	2	1	1	1	1	1	1	1	1	1	1	1	1	1	1	1	1	1	1	1	1	1	1
732	6	19	18	2	2	0	0	0	0	1	3	1	1	1	1	1	1	1	1	1	1	1	1	1	1	1	1	1	1	1	1	1	1	1	1	1	1	1	1	1	1	1	1	1	1	1	1
742	5	18	16	1	2	0	0	0	0	1	1	1	1	1	1	1	1	1	1	1	1	1	1	1	2	1	1	1	1	1	1	1	1	1	1	1	1	1	1	1	1	1	1	1	1	1	1
743	5	18	16	2	2	0	0	0	0	1	3	1	1	1	1	1	1	1	1	1	1	1	1	2	1	1	1	1	1	1	1	1	1	1	1	1	1	1	1	1	1	1	1	1	1	1	1
745	5	19	16	1	1	0	0	0	0	1	2	1	1	1	1	1	1	1	1	1	1	1	2	1	1	3	1	1	1	1	1	1	1	1	1	1	1	1	1	1	1	1	1	1	1	1	1
747	5	19	17	1	2	1	0	0	0	1	1	1	1	1	1	1	1	1	1	1	1	2	1	1	1	1	1	1	1	1	1	1	1	1	1	1	1	1	1	1	1	1	1	1	1	1	1
758	5	18	16	4	2	0	0	0	0	1	1	1	1	1	1	1	1	1	1	1	1	1	1	1	1	1	1	1	1	1	1	1	1	1	1	1	1	1	1	1	1	1	1	1	1	1	1
760	5	20	17	1	2	0	0	0	0	1	1	1	1	1	1	1	1	1	1	1	1	2	1	1	1	2	1	1	1	1	1	1	1	1	1	1	1	1	1	1	1	1	1	1	1	1	1
762	5	18	16	2	1	0	0	0	0	1	2	1	1	3	1	1	2	2	1	2	2	1	1	2	1	1	1	1	1	1	1	1	1	1	1	1	1	1	1	1	1	1	1	1	1	1	1
763	5	21	14	2	3	0	0	0	0	1	1	1	1	1	1	1	1	1	1	1	1	1	1	1	1	1	1	1	1	1	1	1	1	1	1	1	1	1	1	1	1	1	1	1	1	1	1
768	11	33	20	5	2	1	0	0	0	1	1	1	1	1	1	1	1	1	1	1	1	1	1	1	1	1	1	1	1	1	1	1	1	1	1	1	1	1	1	1	1	1	1	1	1	1	1
770	11	18	17	1	2	0	0	0	0	1	1	1	1	1	1	1	1	1	1	1	1	1	1	1	1	1	1	1	1	1	1	1	1	1	1	1	1	1	1	1	1	1	1	1	1	1	1
771	11	18	15	2	2	0	0	0	0	1	3	3	1	1	1	1	1	1	1	1	1	1	1	1	1	1	1	1	1	1	1	1	1	1	1	1	1	1	1	1	1	1	1	1	1	1	1
798	4	19	18	1	2	0	0	0	0	1	1	1	1	1	1	1	1	1	1	1	1	1	1	1	1	1	1	1	1	1	1	1	1	1	1	1	1	1	1	1	1	1	1	1	1	1	1
800	4	19	19	1	2	0	0	0	0	1	1	1	1	1	1	1	1	1	1	1	1	1	1	1	1	1	1	1	1	1	1	1	1	1	1	1	1	1	1	1	1	1	1	1	1	1	1
806	11	20	17	1	2	0	0	0	0	1	1	1	1	1	1	1	1	1	1	1	1	1	1	1	1	1	1	1	1	1	1	1	1	1	1	1	1	1	1	1	1	1	1	1	1	1	1
807	11	22	18	3	2	0	0	0	0	1	1	1	1	1	1	1	1	1	1	1	1	1	1	1	1	1	1	1	1	1	1	1	1	1	1	1	1	1	1	1	1	1	1	1	1	1	1
809	11	20	17	2	2	0	0	0	0	1	1	1	1	1	1	1	1	1	1	1	1	1	1	2	1	1	1	1	1	1	1	1	1	1	1	1	1	1	1	1	1	1	1	1	1	1	1
818	10	20	18	1	2	0	0	0	0	1	3	1	1	1	1	1	1	1	1	1	1	1	1	1	1	1	1	1	1	1	1	1	1	1	1	1	1	1	1	1	1	1	1	1	1	1	1
819	10	24	14	1	2	0	0	0	0	1	1	1	1	1	1	1	1	1	1	1	1	1	1	1	1	1	1	1	1	1	1	1	1	1	1	1	1	1	1	1	1	1	1	1	1	1	1
823	10	19	16	2	2	0	0	0	0	1	2	1	1	3	1	1	1	1	1	1	1	1	1	1	1	1	1	1	1	1	1	1	1	1	1	1	1	1	1	1	1	1	1	1	1	1	1
828	10	21	20	1	2	0	0	0	0	1	2	1	1	1	1	1	1	1	1	1	1	1	1	2	1	2	1	1	1	1	1	1	1	1	1	1	1	1	1	1	1	1	1	1	1	1	1
831	10	23	15	3	2	1	0	0	0	1	1	1	1	1	1	1	1	2	1	1	1	1	1	1	1	2	1	1	1	1	1	1	1	1	1	1	1	1	1	1	1	1	1	1	1	1	1
837	10	24	21	1	2	0	0	0	0	1	3	1	1	1	1	1	1	1	1	1	1	2	1	1	1	1	1	1	1	1	1	1	1	1	1	1	1	1	1	1	1	1	1	1	1	1	1
841	10	20	15	2	1	0	0	0	0	1	2	1	1	2	1	1	1	1	1	1	1	1	1	2	1	2	1	1	1	1	1	1	1	1	1	1	1	1	1	1	1	1	1	1	1	1	1
844	10	21	17	2	2	0	0	0	0	1	1	1	1	1	1	1	1	1	1	1	2	1	1	1	1	1	1	1	1	1	1	1	1	1	1	1	1	1	1	1	1	1	1	1	1	1	1
847	10	21	16	3	3	0	0	0	0	1	3	1	1	1	1	1	1	1	1	1	1	1	1	1	1	1	1	1	1	1	1	1	1	1	1	1	1	1	1	1	1	1	1	1	1	1	1
855	10	25	20	2	2	0	0	0	0	1	1	1	1	1	1	1	1	1	1	2	1	1	1	1	2	2	1	1	1	1	1	1	1	1	1	1	1	1	1	1	1	1	1	1	1	1	1
869	10	21	19	1	2	0	0	0	0	1	1	1	1	2	1	1	1	1	1	1	1	2	1	1	1	2	1	1	1	1	1	1	1	1	1	1	1	1	1	1	1	1	1	1	1	1	1
875	10	48	18	6	2	0	0	0	0	1	3	3	1	1	1	1	1	1	1	1	1	1	1	1	1	1	1	1	1	1	1	1	1	1	1	1	1	1	1	1	1	1	1	1	1	1	1
877	3	22	16	5	1	0	0	0	0	1	2	1	1	1	1	1	1	1	1	2	1	1	1	1	1	3	2	1	1	1	1	1	1	1	1	1	1	1	1	1	1	1	1	1	1	1	1
878	3	22	15	5	2	1	0	0	0	1	1	1	1	1	1	1	1	1	1	1	1	1	1	1	2	2	1	1	1	1	1	1	1	1	1	1	1	1	1	1	1	1	1	1	1	1	1
879	3	25	19	2	1	0	0	0	0	1	1	1	1	1	1	1	1	1	1	1	1	1	3	1	1	2	1	1	1	1	1	1	1	1	1	1	1	1	1	1	1	1	1	1	1	1	1
885	3	22	16	2	2	0	0	0	0	1	1	1	1	1	1	1	1	1	1	1	1	1	1	1	1	1	1	1	1	1	1	1	1	1	1	1	1	1	1	1	1	1	1	1	1	1	1
887	3	26	16	1	2	1	0	0	0	1	1	1	1	1	1	1	1	1	1	1	1	1	1	1	1	1	1	1	1	1	1	1	1	1	1	1	1	1	1	1	1	1	1	1	1	1	1
888	3	22	16	2	2	0	0	0	0	1	3	1	1	1	1	1	1	1	1	1	1	1	1	1	1	1	1	1	1	1	1	1	1	1	1	1	1	1	1	1	1	1	1	1	1	1	1
892	3	22	15	5	1	0	0	0	0	1	1	3	1	1	1	1	1	1	1	1	1	1	1	1	1	2	1	1	1	1	1	1	1	1	1	1	1	1	1	1	1	1	1	1	1	1	1
893	3	21	18	2	1	0	0	0	0	1	1	1	1	1	1	1	1	1	1	1	1	1	1	1	1	1	1	1	1	1	1	1	1	1	1	1	1	1	1	1	1	1	1	1	1	1	1
895	3	24	17	2	1	0	0	0	0	1	1	1	1	1	1	1	1	1	1	1	2	1	2	1	1	2	1	1	1	1	1	1	1	1	1	1	1	1	1	1	1	1	1	1	1	1	1
900	3	22	18	3	2	0	0	0	0	1	1	1	1	1	1	1	1	1	1	1	1	1	1	1	1	1	1	1	1	1	1	1	1	1	1	1	1	1	1	1	1	1	1	1	1	1	1
903	3	22	20	1	2	0	0	0	0	1	1	1	1	1	1	1	1	1	1	1	1	1	1	1	1	1	1	1	1	1	1	1	1	1	1	1	1	1	1	1	1	1	1	1	1	1	1
915	11	20	17	2	2	0	0	0	0	1	2	1	1	2	1	1	1	1	1	1	1	1	1	1	1	3	1	1	1	1	1	1	1	1	1	1	1	1	1	1	1	1	1	1	1	1	1
916	11	20	17	1	2	0	0	0	0	1	1	1	1	1	1	1	1	1	1	1	1	1	1	1	1	3	1	1	1	1	1	1	1	1	1	1	1	1	1	1	1	1	1	1	1	1	1
917	11	24	18	1	2	0	0	0	0	1	1	1	1	1	1	1	1	1	1	1	1	1	1	1	1	1	1	1	1	1	1	1	1	1	1	1	1	1	1	1	1	1	1	1	1	1	1
918	11	21	16	5	2	0	0	0	0	3	2	1	1	3	1	1	1	1	1	1	1	2	1	1	1	2	1	1	1	1	1	1	1	1	1	1	1	1	1	1	1	1	1	1	1	1	1
920	11	21	17	2	2	0	0	0	0	1	2	1	1	1	1	1	1	1	1	1	1	1	3	1	1	1	1	1	1	1	1	1	1	1	1	1	1	1	1	1	1	1	1	1	1	1	1
921	11	22	18	2	2	1	0	0	0	1	1	1	1	1	1	1	1	1	1	1	1	1	1	1	1	1	2	1	1	1	1	1	1	1	1	1	1	1	1	1	1	1	1	1	1	1	1
922	11	21	17	2	1	0	0	0	0	1	1	1	1	1	1	1	1	1	1	1	1	1	1	1	1	1	1	1	1	1	1	1	1	1	1	1	1	1	1	1	1	1	1	1	1	1	1
925	11	21	16	1	2	0	0	0	0	1	1	1	1	1	1	1	1	1	1	1	1	1	3	1	1	1	1	1	1	1	1	1	1	1	1	1	1	1	1	1	1	1	1	1	1	1	1
926	11	21	17	2	2	0	0	0	0	1	3	1	1	1	1	1	1	1	1	1	1	1	1	1	1	1	1	1	1	1	1	1	1	1	1	1	1	1	1	1	1	1	1	1	1	1	1
927	11	21	15	3	1	0	0	0	0	1	1	1	1	1	1	1	1	1	1	1	1	1	1	1	1	1	1	1	1	1	1	1	1	1	1	1	1	1	1	1	1	1	1	1	1	1	1
932	10	21	16	2	1	0	0	0	1	1	2	1	1	1	1	1	1	1	1	1	1	1	1	1	1	3	1	1	1	1	1	1	1	1	1	1	1	1	1	1	1	1	1	1	1	1	1
934	10	18	14	2	2	0	0	0	0	1	1	3	1	1	1	1	1	1	1	1	1	1	1	2	1	1	1	1	1	1	1	1	1	1	1	1	1	1	1	1	1	1	1	1	1	1	1
940	10	19	18	1	2	0	0	0	0	1	1	1	1	1	1	1	1	1	1	1	1	1	1	1	1	1	1	1	1	1	1	1	1	1	1	1	1	1	1	1	1	1	1	1	1	1	1
942	10	24	17	1	2	0	0	0	0	1	1	1	1	1	1	1	1	1	1	1	1	1	1	1	1	1	1	1	1	1	1	1	1	1	1	1	1	1	1	1	1	1	1	1	1	1	1
946	10	19	15	2	2	0	0	0	0	1	1	1	1	1	1	1	1	1	1	1	1	1	1	1	1	1	1	1	1	1	1	1	1	1	1	1	1	1	1	1	1	1	1	1	1	1	1
954	10	18	16	1	2	0	0	0	0	1	1	1	1	1	1	1	1	1	1	1	1	1	1	1	1	1	1	1	1	1	1	1	1	1	1	1	1	1	1	1	1	1	1	1	1	1	1
958	10	19	18	2	2	0	0	0	0	1	1	1	2	1	1	1	1	1	1	2	1	1	2	1	1	1	1	1	1	1	1	1	1	1	1	1	1	1	1	1	1	1	1	1	1	1	1
972	10	18	18	1	3	0	0	0	0	1	1	1	1	1	1	1	1	1	1	1	1	1	1	1	1	2	1	1	1	1	1	1	1	1	1	1	1	1	1	1	1	1	1	1	1	1	1
974	10	18	18	2	2	0	0	0	0	1	3	2	1	1	1	1	1	1	1	1	1	1	1	1	1	1	1	1	1	1	1	1	1	1	1	1	1	1	1	1	1	1	1	1	1	1	1
976	10	23	18	1	2	0	0	0	0	1	1	1	1	1	1	1	1	1	1	1	1	1	2	1	1	3	2	1	1	1	1	1	1	1	1	1	1	1	1	1	1	1	1	1	1	1	1
977	10	19	17	1	2	0	0	0	0	1	3	2	1	1	1	1	1	1	1	1	1	1	1	1	1	1	1	1	1	1	1	1	1	1	1	1	1	1	1	1	1	1	1	1	1	1	1
979	10	23	18	5	2	1	0	0	0	1	1	1	1	1	1	1	1	1	1	1	1	1	1	1	1	1	1	1	1	1	1	1	1	1	1	1	1	1	1	1	1	1	1	1	1	1	1
981	10	18	17	1	2	0	0	0	0	1	1	1	1	1	1	1	1	1	1	1	1	1	1	1	1	2	1	1	1	1	1	1	1	1	1	1	1	1	1	1	1	1	1	1	1	1	1
982	10	18	16	2	1	0	0	0	0	1	1	1	1	1	1	1	1	1	1	1	1	1	1	2	1	1	1	1	1	1	1	1	1	1	1	1	1	1	1	1	1	1	1	1	1	1	1
983	10	18	16	1	1	0	0	0	0	1	1	2	2	2	1	1	2	1	1	1	2	1	1	2	2	2	2	1	1	1	1	1	1	1	1	1	1	1	1	1	1	1	1	1	1	1	1
984	10	19	18	2	2	0	0	0	0	1	1	2	1	1	1	1	1	1	1	1	1	1	1	1	1	1	1	1	1	1	1	1	1	1	1	1	1	1	1	1	1	1	1	1	1	1	1
990	10	18	15	2	2	0	0	0	0	1	1	1	1	1	1	1	1	1	1	1	1	1	1	1	1	1	1	1	1	1	1	1	1	1	1	1	1	1	1	1	1	1	1	1	1	1	1
991	10	18	17	1	2	0	0	0	0	1	1	1	1	1	1	1	1	1	1	1	1	1	1	1	1	2	1	1	1	1	1	1	1	1	1	1	1	1	1	1	1	1	1	1	1	1	1
999	10	19	13	1	1	0	0	0	0	1	2	1	1	3	1	1	2	1	1	1	1	1	1	2	3	2	3	1	1	1	1	1	1	1	1	1	1	1	1	1	1	1	1	1	1	1	1
1002	10	19	15	2	2	0	0	0	0	1	1	1	1	1	1	1	1	1	1	1	1	1	1	1	1	2	1	1	1	1	1	1	1	1	1	1	1	1	1	1	1	1	1	1	1	1	1
1012	3	22	17	3	1	0	0	0	0	1	2	1	1	1	1	1	1	1	1	1	1	1	2	1	2	1	1	1	1	1	1	1	1	1	1	1	1	1	1	1	1	1	1	1	1	1	1
1013	3	22	15	2	2	0	0	0	0	1	1	1	1	1	1	1	1	1	1	1	1	1	1	1	1	1	1	1	1	1	1	1	1	1	1	1	1	1	1	1	1	1	1	1	1	1	1
1017	3	22	18	2	2	0	0	0	0	1	1	1	1	2	1	1	1	1	1	2	1	1	1	1	1	1	1	1	1	1	1	1	1	1	1	1	1	1	1	1	1	1	1	1	1	1	1
1018	3	22	18	1	2	0	0	0	0	1	3	1	1	1	1	1	1	1	1	2	1	1	1	1	2	2	1	1	1	1	1	1	1	1	1	1	1	1	1	1	1	1	1	1	1	1	1
1022	3	22	18	1	2	0	0	0	0	2	1	1	1	1	1	1	1	1	1	1	1	1	1	1	1	2	1	1	1	1	1	1	1	1	1	1	1	1	1	1	1	1	1	1	1	1	1
1028	3	23	16	1	2	0	0	0	0	1	1	1	1	1	1	1	1	1	1	1	1	1	1	1	1	1	1	1	1	1	1	1	1	1	1	1	1	1	1	1	1	1	1	1	1	1	1
1034	3	22	17	1	2	0	0	0	0	1	1	1	1	1	1	1	1	1	1	1	1	1	2	1	1	3	1	1	1	1	1	1	1	1	1	1	1	1	1	1	1	1	1	1	1	1	1
1037	3	23	21	1	2	0	0	0	0	1	1	1	1	1	1	1	1	1	1	1	1	1	1	1	1	1	1	1	1	1	1	1	1	1	1	1	1	1	1	1	1	1	1	1	1	1	1
1046	11	20	16	2	1	0	0	0	0	1	1	1	1	1	1	1	1	1	1	1	1	1	1	1	1	1	1	1	1	1	1	1	1	1	1	1	1	1	1	1	1	1	1	1	1	1	1
1048	11	21	18	4	1	0	0	0	0	1	2	1	1	1	1	1	1	1	1	1	1	1	1	1	1	2	1	1	1	1	1	1	1	1	1	1	1	1	1	1	1	1	1	1	1	1	1
1050	11	20	16	1	2	0	0	0	0	1	1	1	1	1	1	1	1	1	1	1	1	2	1	2	1	2	1	1	1	1	1	1	1	1	1	1	1	1	1	1	1	1	1	1	1	1	1
1054	11	28	15	4	1	0	0	0	0	1	1	1	1	1	1	1	1	1	1	1	3	1	1	1	1	1	1	1	1	1	1	1	1	1	1	1	1	1	1	1	1	1	1	1	1	1	1
1059	11	20	15	1	2	0	0	0	0	1	1	1	1	1	1	1	1	1	1	1	1	1	1	1	1	1	1	1	1	1	1	1	1	1	1	1	1	1	1	1	1	1	1	1	1	1	1
1060	11	21	19	1	2	0	0	0	0	3	1	1	1	2	1	1	1	1	1	1	1	1	1	1	1	2	1	1	1	1	1	1	1	1	1	1	1	1	1	1	1	1	1	1	1	1	1
1062	11	19	15	6	2	0	0	0	0	1	3	1	1	1	1	1	1	2	1	1	1	1	1	1	1	2	1	1	1	1	1	1	1	1	1	1	1	1	1	1	1	1	1	1	1	1	1
1063	11	19	15	4	2	0	0	0	0	1	1	1	1	1	1	1	1	1	1	1	1	1	1	1	1	3	1	1	1	1	1	1	1	1	1	1	1	1	1	1	1	1	1	1	1	1	1
1064	11	19	17	2	1	0	0	0	0	1	1	1	1	1	1	1	1	1	1	1	1	1	1	1	2	1	1	1	1	1	1	1	1	1	1	1	1	1	1	1	1	1	1	1	1	1	1
1065	11	23	19	2	1	0	0	0	0	1	1	1	1	1	1	1	1	1	1	1	1	1	1	1	1	3	1	1	1	1	1	1	1	1	1	1	1	1	1	1	1	1	1	1	1	1	1
1068	11	20	18	3	1	0	0	0	0	1	1	1	1	1	1	1	1	1	1	1	1	1	1	1	1	1	1	1	1	1	1	1	1	1	1	1	1	1	1	1	1	1	1	1	1	1	1
1069	11	19	16	1	2	0	0	0	0	1	1	1	1	1	1	1	1	1	1	1	1	2	1	1	1	1	1	1	1	1	1	1	1	1	1	1	1	1	1	1	1	1	1	1	1	1	1
1071	11	30	17	2	2	0	0	0	0	1	2	1	1	1	1	1	1	1	1	1	1	1	1	1	1	2	1	1	1	1	1	1	1	1	1	1	1	1	1	1	1	1	1	1	1	1	1
1073	11	19	16	1	2	0	0	0	0	1	1	1	1	1	1	1	1	2	1	1	1	1	1	1	1	3	1	1	1	1	1	1	1	1	1	1	1	1	1	1	1	1	1	1	1	1	1
1080	11	19	14	3	2	0	0	0	0	1	2	1	1	3	1	1	1	1	1	1	1	1	1	1	1	1	1	1	1	1	1	1	1	1	1	1	1	1	1	1	1	1	1	1	1	1	1
1082	7	20	18	1	2	1	0	0	0	1	3	1	1	1	1	1	1	1	1	1	1	1	1	1	1	1	1	1	1	1	1	1	1	1	1	1	1	1	1	1	1	1	1	1	1	1	1
1091	7	20	18	1	2	0	0	0	0	1	1	1	1	1	1	1	1	1	1	1	1	1	1	1	1	1	1	1	1	1	1	1	1	1	1	1	1	1	1	1	1	1	1	1	1	1	1
1093	7	24	17	3	1	1	0	0	0	1	1	1	2	1	1	1	1	1	1	3	3	1	3	1	2	2	1	1	1	1	1	1	1	1	1	1	1	1	1	1	1	1	1	1	1	1	1
1094	7	25	16	1	1	0	0	0	0	1	1	1	1	1	1	1	1	1	1	1	2	1	2	2	1	2	1	1	1	1	1	1	1	1	1	1	1	1	1	1	1	1	1	1	1	1	1
1095	11	23	18	3	2	0	0	0	0	1	3	1	1	1	1	1	1	1	1	1	1	1	1	1	1	1	1	1	1	1	1	1	1	1	1	1	1	1	1	1	1	1	1	1	1	1	1
1096	11	27	17	3	2	0	0	0	0	1	1	1	1	1	1	1	1	1	1	1	1	1	1	1	1	1	1	1	1	1	1	1	1	1	1	1	1	1	1	1	1	1	1	1	1	1	1
1097	11	20	17	1	2	0	0	0	0	1	2	1	1	1	1	1	2	1	1	1	1	1	1	2	1	3	2	1	1	1	1	1	1	1	1	1	1	1	1	1	1	1	1	1	1	1	1
1109	11	20	16	1	2	0	0	0	0	1	1	1	1	3	1	1	1	1	1	1	1	1	1	1	2	2	1	1	1	1	1	1	1	1	1	1	1	1	1	1	1	1	1	1	1	1	1
1112	11	20	17	1	1	0	0	0	0	1	1	1	1	1	1	1	1	1	1	1	2	1	2	1	1	2	1	1	1	1	1	1	1	1	1	1	1	1	1	1	1	1	1	1	1	1	1
1118	11	20	17	2	1	0	0	0	0	1	1	1	1	2	1	1	1	1	1	1	1	1	1	1	1	2	1	1	1	1	1	1	1	1	1	1	1	1	1	1	1	1	1	1	1	1	1
1120	11	21	14	3	2	0	0	0	0	1	3	1	1	1	1	1	1	1	1	1	1	1	1	1	1	1	1	1	1	1	1	1	1	1	1	1	1	1	1	1	1	1	1	1	1	1	1
1123	11	19	16	1	3	0	0	0	0	1	3	1	1	1	1	1	1	2	1	1	1	2	1	1	1	1	1	1	1	1	1	1	1	1	1	1	1	1	1	1	1	1	1	1	1	1	1
1125	11	19	16	3	1	0	0	0	0	1	3	1	1	1	1	1	1	1	1	1	1	1	1	1	1	1	1	1	1	1	1	1	1	1	1	1	1	1	1	1	1	1	1	1	1	1	1
1126	11	21	15	3	2	0	0	0	0	1	1	1	1	1	1	1	1	2	1	1	1	1	1	1	1	2	1	1	1	1	1	1	1	1	1	1	1	1	1	1	1	1	1	1	1	1	1
1133	11	19	19	1	2	0	0	0	0	1	1	1	1	1	1	1	1	1	1	1	1	1	1	1	1	2	1	1	1	1	1	1	1	1	1	1	1	1	1	1	1	1	1	1	1	1	1
1134	11	19	17	2	1	0	0	0	0	1	2	1	1	1	1	1	1	1	1	1	1	1	2	2	1	1	1	1	1	1	1	1	1	1	1	1	1	1	1	1	1	1	1	1	1	1	1
1138	11	19	16	1	2	0	0	0	0	1	1	1	1	1	1	1	1	1	1	1	2	2	1	1	1	1	1	1	1	1	1	1	1	1	1	1	1	1	1	1	1	1	1	1	1	1	1
1145	11	20	19	2	1	0	0	0	0	1	2	1	1	1	1	1	1	1	1	1	1	1	1	1	2	1	1	1	1	1	1	1	1	1	1	1	1	1	1	1	1	1	1	1	1	1	1
1149	11	19	18	1	2	0	0	0	0	1	1	2	1	3	1	1	1	2	1	1	1	2	1	2	3	1	1	1	1	1	1	1	1	1	1	1	1	1	1	1	1	1	1	1	1	1	1
1151	11	19	16	1	2	1	0	0	0	1	3	1	1	1	1	1	1	1	1	1	1	1	1	1	1	1	1	1	1	1	1	1	1	1	1	1	1	1	1	1	1	1	1	1	1	1	1
1152	11	19	18	3	2	0	0	0	0	1	2	1	1	1	1	1	1	1	1	1	1	1	1	1	1	2	1	1	1	1	1	1	1	1	1	1	1	1	1	1	1	1	1	1	1	1	1
1153	11	20	16	4	2	0	0	0	0	1	3	1	1	1	1	1	1	1	1	2	1	1	1	1	1	2	1	1	1	1	1	1	1	1	1	1	1	1	1	1	1	1	1	1	1	1	1
1154	11	19	18	2	2	0	0	0	0	1	3	1	1	1	1	1	1	1	1	1	1	1	1	1	2	3	1	1	1	1	1	1	1	1	1	1	1	1	1	1	1	1	1	1	1	1	1
1156	11	19	16	3	2	0	0	0	0	1	3	1	1	1	1	1	1	2	1	2	1	1	1	1	1	1	1	1	1	1	1	1	1	1	1	1	1	1	1	1	1	1	1	1	1	1	1
1157	11	19	17	1	2	0	0	0	0	1	1	1	1	1	1	1	1	2	1	1	1	1	1	1	1	2	1	1	1	1	1	1	1	1	1	1	1	1	1	1	1	1	1	1	1	1	1
1158	7	20	13	3	1	1	0	0	0	1	1	1	1	1	1	1	1	1	1	1	1	1	1	1	1	1	1	1	1	1	1	1	1	1	1	1	1	1	1	1	1	1	1	1	1	1	1
1159	7	20	18	1	2	0	0	0	0	1	1	1	1	1	1	1	1	1	1	1	1	1	1	1	1	1	1	1	1	1	1	1	1	1	1	1	1	1	1	1	1	1	1	1	1	1	1
1162	7	20	16	7	2	0	0	0	0	1	1	1	1	1	1	1	1	1	1	1	1	1	1	1	1	3	1	1	1	1	1	1	1	1	1	1	1	1	1	1	1	1	1	1	1	1	1
1164	7	20	16	2	2	0	0	0	0	1	3	1	1	1	1	1	1	2	1	1	1	1	1	1	1	1	1	1	1	1	1	1	1	1	1	1	1	1	1	1	1	1	1	1	1	1	1
1181	10	25	16	2	2	0	0	0	0	1	1	2	1	1	1	1	1	1	1	1	1	1	1	1	2	1	1	1	1	1	1	1	1	1	1	1	1	1	1	1	1	1	1	1	1	1	1
1189	11	21	19	1	1	0	0	0	0	1	3	1	1	1	1	1	1	1	1	1	1	1	1	1	1	3	1	1	1	1	1	1	1	1	1	1	1	1	1	1	1	1	1	1	1	1	1
29	2	19	17	1	2	0	0	1	0	1	1	1	1	1	1	1	1	1	1	1	1	1	1	2	1	2	1	1	1	1	1	1	1	1	1	1	1	1	1	1	1	1	1	1	1	1	1
35	2	20	17	4	2	0	0	1	0	1	3	1	1	1	1	1	1	1	1	1	1	1	1	2	2	1	1	1	1	1	1	1	1	1	1	1	1	1	1	1	1	1	1	1	1	1	1
60	3	25	16	4	1	1	0	1	0	1	1	2	1	1	1	1	1	1	1	1	1	1	2	1	1	1	1	1	1	1	1	1	1	1	1	1	1	1	1	1	1	1	1	1	1	1	1
126	4	21	17	3	2	0	0	1	0	1	1	3	1	1	1	1	1	1	1	1	1	1	1	1	1	1	1	1	1	1	1	1	1	1	1	1	1	1	1	1	1	1	1	1	1	1	1
460	6	21	17	2	1	0	0	1	0	1	2	2	1	1	1	1	1	1	1	1	1	1	1	3	2	3	1	1	1	1	1	1	1	1	1	1	1	1	1	1	1	1	1	1	1	1	1
487	3	21	15	2	1	0	0	1	0	1	2	1	1	1	1	1	1	1	1	1	1	1	1	2	2	1	1	1	1	1	1	1	1	1	1	1	1	1	1	1	1	1	1	1	1	1	1
561	4	18	16	3	1	0	0	1	0	1	2	1	1	3	1	1	1	1	1	1	1	2	1	1	1	1	1	1	1	1	1	1	1	1	1	1	1	1	1	1	1	1	1	1	1	1	1
564	4	18	15	2	1	0	1	1	0	1	1	1	1	1	1	1	1	1	1	1	1	1	1	2	2	3	1	1	1	1	1	1	1	1	1	1	1	1	1	1	1	1	1	1	1	1	1
766	11	31	17	4	1	0	0	1	0	1	1	1	1	1	1	2	1	1	1	1	2	1	2	1	1	1	1	1	1	1	1	1	1	1	1	1	1	1	1	1	1	1	1	1	1	1	1
1067	11	19	15	1	2	0	0	1	0	1	1	1	1	1	1	1	1	1	1	1	1	1	1	2	1	1	1	1	1	1	1	1	1	1	1	1	1	1	1	1	1	1	1	1	1	1	1
1	2	19	18	2	3	0	0	0	0	1	3	3	1	1	1	1	1	1	1	1	1	1	2	3	3	3	3	2	1	1	1	1	1	1	1	1	1	1	1	1	1	1	1	1	1	1	1
24	2	19	16	3	1	0	0	0	0	1	2	1	1	2	1	1	1	1	1	1	1	1	1	1	1	3	2	1	2	1	1	1	1	1	1	1	1	1	1	1	1	1	1	1	1	1	1
30	2	20	17	4	1	0	0	0	0	1	2	1	1	1	1	1	1	1	1	1	1	1	2	1	1	2	1	1	1	1	1	1	1	1	1	1	1	1	1	1	1	1	2	1	1	1	1
33	2	20	16	1	1	0	0	0	0	1	1	1	1	1	1	1	1	1	1	1	1	1	1	1	1	1	1	1	1	1	1	1	1	1	1	1	1	1	1	1	1	1	2	1	1	1	1
41	2	22	17	1	1	0	0	0	0	1	3	1	1	1	1	1	2	1	1	1	2	1	1	3	1	3	2	1	1	1	1	1	1	1	1	1	1	1	1	2	1	1	1	1	1	1	1
45	2	22	18	1	1	0	0	0	0	2	1	2	1	1	1	1	1	1	1	2	1	1	1	1	2	3	2	1	1	1	1	1	1	1	1	1	1	1	1	1	1	2	1	1	1	1	1
51	2	24	16	5	1	0	0	0	0	1	1	1	1	1	1	1	1	1	1	1	1	1	1	1	1	1	2	1	1	1	1	1	1	1	1	1	1	1	1	1	1	2	1	1	1	1	1
63	3	18	16	3	2	0	0	0	0	1	2	1	1	1	1	1	1	1	1	1	1	1	1	2	3	1	1	1	1	1	1	1	1	1	1	1	1	1	1	2	1	1	1	1	1	1	1
78	3	18	18	3	3	0	0	0	0	1	1	1	1	2	1	1	1	3	1	1	2	1	2	3	1	2	1	1	1	1	1	1	1	1	1	1	1	1	1	1	1	2	1	1	1	1	1
93	5	20	16	1	1	0	0	0	0	1	1	1	1	1	1	1	1	1	1	1	2	1	1	2	1	1	1	2	1	1	1	1	1	1	1	1	1	1	1	1	1	1	1	1	1	1	1
95	5	20	15	2	1	0	0	0	0	1	2	1	1	2	1	1	1	1	1	1	2	1	1	1	1	1	1	1	1	1	1	1	1	1	1	1	1	1	1	1	2	1	1	1	1	1	1
107	5	31	18	2	2	0	0	0	0	1	1	1	1	1	1	1	1	1	1	1	1	1	1	1	1	2	1	1	1	1	1	1	1	1	1	1	1	1	1	2	1	1	1	1	1	1	1
120	4	20	17	1	2	1	0	0	0	1	1	1	1	1	1	1	1	2	1	1	2	1	1	1	1	1	2	1	1	1	1	1	1	1	1	1	1	1	1	2	1	1	1	1	1	1	1
125	4	23	16	3	2	0	0	0	0	1	3	1	1	1	1	1	1	1	1	1	1	1	1	1	1	1	1	1	1	1	1	1	1	1	1	1	1	1	1	1	1	1	2	1	1	1	1
127	4	20	15	2	3	0	0	0	0	1	1	1	1	1	1	1	1	1	1	1	1	2	1	1	1	1	1	1	1	1	1	1	1	1	1	1	1	1	1	1	1	2	1	1	1	1	1
151	5	18	18	2	2	0	0	0	0	1	1	1	1	1	1	1	1	1	1	1	1	1	1	1	1	2	1	1	1	1	1	1	1	1	1	1	1	1	1	2	1	1	1	1	1	1	1
166	1	18	18	2	2	0	0	0	0	3	3	1	1	1	1	1	1	1	1	1	1	1	2	1	1	1	1	1	2	1	1	1	1	1	1	1	1	1	1	1	1	1	1	1	1	1	1
169	1	18	15	1	2	0	0	0	0	1	2	1	1	1	1	1	1	3	1	1	1	1	1	2	1	2	1	1	2	1	1	1	1	1	1	1	1	1	1	1	1	1	1	1	1	1	1
188	1	30	17	1	2	0	0	0	0	1	1	1	1	1	1	1	1	1	1	1	1	2	1	2	1	2	1	1	1	1	1	1	1	1	1	1	1	1	1	1	1	1	1	1	2	1	1
212	1	19	16	1	2	0	0	0	0	1	1	1	1	1	1	1	1	1	1	1	1	1	1	1	1	1	1	1	1	1	1	1	1	1	1	1	1	1	1	1	1	1	1	1	2	1	1
217	1	19	15	1	2	0	0	0	0	1	3	1	1	1	1	2	1	1	1	1	1	2	1	1	1	1	1	1	1	1	1	1	1	1	1	1	1	1	1	1	1	1	2	1	1	1	1
219	1	19	17	3	2	0	0	0	0	1	3	1	1	3	1	1	1	1	1	1	1	1	1	1	1	1	1	1	2	1	1	1	1	1	1	1	1	1	1	1	1	1	1	1	1	1	1
231	1	19	16	1	1	0	0	0	0	1	2	1	1	1	1	1	1	1	1	1	1	1	1	1	1	2	2	1	1	1	1	1	1	1	1	1	1	1	1	1	1	1	2	1	1	1	1
232	1	18	16	1	3	0	0	0	0	1	1	1	1	1	1	2	1	1	1	1	1	1	1	1	2	2	1	1	1	1	1	1	1	1	1	1	1	1	1	2	1	1	1	1	1	1	1
234	1	19	14	1	3	0	0	0	0	1	3	1	1	1	1	1	1	1	1	1	1	2	1	1	1	2	1	1	1	1	1	1	1	1	1	1	1	1	1	2	1	1	1	1	1	1	1
235	1	19	16	1	1	0	0	0	0	1	1	1	1	1	1	1	1	1	1	1	1	1	1	1	1	2	1	1	2	1	1	1	1	1	1	1	1	1	1	1	1	1	1	1	1	1	1
243	3	20	17	2	1	0	0	0	0	1	1	1	1	1	1	1	1	1	1	1	1	1	1	1	1	1	1	1	1	1	1	1	1	1	1	1	1	1	1	2	1	1	1	1	1	1	1
246	3	20	16	2	1	0	0	0	0	1	1	1	1	1	1	1	1	1	1	1	2	1	1	1	1	1	1	1	1	1	1	1	1	1	1	1	1	1	1	2	1	1	1	1	1	1	1
257	1	25	22	1	2	0	0	0	0	1	1	1	1	1	1	1	1	1	1	1	1	1	1	1	1	1	1	1	1	1	1	1	1	1	1	1	1	1	1	2	1	1	1	1	1	1	1
260	1	20	15	2	1	0	0	0	0	1	1	1	1	1	1	1	1	1	1	1	1	1	1	2	1	2	1	1	1	1	1	1	1	1	1	1	1	1	1	2	1	1	1	1	1	1	1
263	1	20	15	1	2	0	0	0	0	1	1	1	1	1	1	1	1	1	1	1	2	2	1	2	1	1	1	1	1	1	1	1	1	1	1	1	1	1	1	1	2	1	1	1	1	1	1
303	1	23	15	3	1	0	0	0	0	1	1	1	1	1	1	1	1	1	1	1	1	1	1	1	1	1	1	1	1	1	1	1	1	1	1	1	1	1	1	2	1	1	1	1	1	1	1
316	1	22	14	7	2	0	0	0	0	1	3	1	1	3	1	1	1	1	1	1	1	1	1	2	3	3	1	1	1	2	1	1	1	1	1	1	1	1	1	1	1	1	1	1	1	1	1
352	6	18	16	2	1	0	0	0	0	1	1	1	1	1	1	1	1	1	1	1	1	1	1	1	1	1	2	1	1	1	1	1	1	1	1	1	1	1	1	1	1	2	1	1	1	1	1
358	6	19	16	2	2	0	0	0	0	1	3	1	1	2	1	1	1	1	1	1	1	1	1	2	1	1	1	1	1	2	1	1	1	1	1	1	1	1	1	1	1	1	1	1	1	1	1
365	6	19	16	2	2	0	0	0	0	1	2	3	1	1	1	2	1	1	1	1	2	1	1	2	2	1	1	2	1	1	1	1	1	1	1	1	1	1	1	1	1	1	1	1	1	1	1
373	6	19	15	3	2	0	0	0	0	1	1	1	1	1	1	1	1	1	1	1	1	1	1	1	1	2	1	1	1	1	1	1	1	1	1	1	1	1	1	1	1	1	2	1	1	1	1
379	6	19	15	2	2	0	0	0	0	1	2	1	1	2	1	2	1	1	1	1	1	2	1	1	1	2	1	1	1	2	1	1	1	1	1	1	1	1	1	1	1	1	1	1	1	1	1
394	6	20	19	1	2	0	0	0	0	1	3	2	1	1	1	1	1	1	1	1	2	2	1	1	2	3	1	1	1	1	1	1	1	1	1	1	1	1	1	1	2	1	1	1	1	1	1
409	6	19	18	1	2	0	0	0	0	1	3	1	1	1	1	1	1	1	1	1	1	1	1	1	1	1	1	1	1	1	1	1	1	1	1	1	1	1	1	1	1	1	2	1	1	1	1
410	6	20	17	2	1	0	0	0	0	1	1	1	1	1	1	1	1	1	1	1	1	1	1	1	2	1	1	1	1	1	1	1	1	1	1	1	1	1	1	1	2	1	1	1	1	1	1
424	6	20	14	4	2	1	0	0	0	1	1	1	1	1	1	1	1	1	1	1	1	1	1	2	1	1	1	1	1	1	1	1	1	1	1	1	1	1	1	2	1	1	1	1	1	1	1
431	6	20	15	3	2	0	0	0	0	1	1	1	1	2	1	2	1	1	1	1	1	1	1	1	1	2	2	2	1	1	1	1	1	1	1	1	1	1	1	1	1	1	1	1	1	1	1
439	6	21	15	2	2	0	0	0	0	1	1	1	1	1	1	1	1	1	1	1	1	1	1	1	2	1	1	1	1	1	1	1	1	1	1	1	1	1	1	1	1	1	1	1	1	2	1
440	6	21	17	1	2	0	0	0	0	1	2	1	1	1	1	1	1	2	1	1	1	1	1	2	1	1	1	1	1	1	1	1	1	1	1	1	1	1	1	1	1	1	1	1	2	1	1
441	6	21	15	6	2	0	0	0	0	1	2	1	1	1	1	1	1	1	1	1	1	1	1	2	1	1	1	1	1	1	1	1	1	1	1	1	1	1	1	2	1	1	1	1	1	1	1
443	6	21	17	3	1	0	0	0	0	1	2	1	1	1	1	1	1	1	1	1	1	1	1	1	1	1	1	1	1	1	1	1	1	1	1	1	1	1	1	1	1	1	2	1	1	1	1
452	6	21	19	2	2	0	0	0	0	1	1	1	1	3	1	1	1	1	1	1	1	2	3	1	1	1	1	1	1	1	1	1	1	1	1	1	1	1	1	2	1	1	1	1	1	1	1
454	6	21	18	1	2	0	1	0	1	1	2	2	1	1	1	2	1	1	1	1	2	2	1	3	1	2	1	1	1	2	1	1	1	1	1	1	1	1	1	1	1	1	1	1	1	1	1
461	6	21	18	2	1	1	0	0	0	1	2	1	1	1	1	1	1	1	1	1	1	1	1	1	2	2	2	1	1	1	2	1	1	1	1	1	1	1	1	1	1	1	1	1	1	1	1
463	6	21	16	3	2	0	0	0	0	1	2	1	1	1	1	1	1	1	1	1	1	2	1	2	1	2	2	1	1	1	1	1	1	1	1	1	1	1	1	2	1	1	1	1	1	1	1
464	6	21	14	4	1	0	0	0	0	1	2	1	2	3	1	1	1	1	1	1	1	1	1	1	3	2	1	2	1	1	1	1	1	1	1	1	1	1	1	1	1	1	1	1	1	1	1
469	6	21	17	1	2	0	0	0	0	1	1	3	1	1	1	1	1	1	1	1	1	1	1	1	1	3	1	1	1	1	1	1	1	1	1	1	1	1	1	2	1	1	1	1	1	1	1
472	3	25	18	1	2	1	0	0	0	1	1	1	1	1	1	1	1	2	1	1	1	2	1	1	1	1	1	1	1	2	1	1	1	1	1	1	1	1	1	1	1	1	1	1	1	1	1
473	3	21	16	1	1	0	0	0	0	1	1	1	1	1	1	1	1	1	1	1	1	1	1	1	1	1	1	1	1	1	1	1	1	1	1	1	1	1	1	1	2	1	1	1	1	1	1
475	3	21	17	2	2	0	0	0	0	1	3	1	1	1	1	1	1	1	1	1	1	1	1	1	1	2	1	1	1	2	1	1	1	1	1	1	1	1	1	1	1	1	1	1	1	1	1
495	3	26	20	3	2	0	0	0	0	1	1	1	1	1	1	2	1	1	1	1	1	1	1	3	1	1	1	1	1	1	1	1	1	1	1	1	1	1	1	1	1	1	1	2	1	1	1
504	3	21	18	4	2	0	0	0	0	1	1	1	1	1	1	1	1	1	1	1	1	1	1	1	1	1	1	1	1	1	1	1	1	1	1	1	1	1	1	1	2	1	1	1	1	1	1
518	4	21	15	3	1	0	0	0	0	1	1	1	2	1	1	1	1	1	1	1	1	1	2	1	1	1	1	1	1	1	1	1	1	1	1	1	1	1	1	2	1	1	1	1	1	1	1
526	4	21	18	1	1	0	0	0	0	1	1	1	1	1	1	1	1	1	1	1	3	1	2	1	1	1	1	1	1	1	1	1	1	1	1	1	1	1	1	1	1	1	1	2	1	1	1
545	4	18	15	4	1	0	0	0	0	1	2	2	1	2	1	1	1	1	1	1	1	1	2	1	2	1	1	1	2	1	1	1	1	1	1	1	1	1	1	1	1	1	1	1	1	1	1
549	4	18	17	1	1	0	0	0	0	1	1	1	1	1	1	1	1	1	1	1	1	1	1	1	1	2	1	1	1	1	1	1	1	1	1	1	1	1	1	1	1	2	1	1	1	1	1
578	3	19	16	2	2	1	0	0	0	3	1	1	1	1	1	1	1	1	1	1	1	2	1	1	1	2	1	1	1	1	1	1	1	1	1	1	1	1	2	1	1	1	1	1	1	1	1
585	3	22	17	4	1	0	0	0	0	1	1	2	2	2	2	2	1	1	1	1	2	1	1	1	1	1	1	1	1	1	1	1	1	1	1	1	1	1	1	1	1	1	2	1	1	1	1
601	3	19	17	2	2	0	0	0	0	1	1	1	1	1	1	1	1	1	1	1	1	1	1	1	1	2	1	1	1	1	1	1	1	1	1	1	1	1	1	2	1	1	1	1	1	1	1
607	3	19	17	2	1	0	0	0	0	1	1	1	1	1	1	1	1	1	1	1	1	1	1	1	1	1	1	1	1	1	1	1	1	1	1	1	1	1	1	2	1	1	1	1	1	1	1
609	3	19	17	2	2	0	0	0	0	1	1	1	1	3	1	1	1	1	1	1	1	1	1	1	1	2	1	1	1	1	1	1	1	1	1	1	1	1	1	2	1	1	1	1	1	1	1
618	4	20	17	2	1	0	0	0	0	1	1	1	1	2	1	1	1	1	1	1	2	1	1	1	1	2	1	1	1	1	1	1	1	1	1	1	1	1	1	2	1	1	1	1	1	1	1
634	11	28	23	1	2	0	0	0	0	1	1	1	1	1	1	1	1	1	1	1	1	2	1	1	1	2	1	1	1	1	1	1	1	1	1	1	1	1	1	1	1	1	2	1	1	1	1
641	11	18	18	2	1	0	0	0	0	1	2	3	1	1	1	1	1	1	1	1	1	1	2	1	1	1	1	1	1	1	1	1	1	1	1	1	1	1	1	1	1	1	2	1	1	1	1
649	11	18	16	1	2	0	0	0	0	1	1	1	1	2	1	1	1	1	1	1	1	1	1	1	1	1	1	1	1	1	1	1	1	1	1	1	1	1	1	1	1	1	2	1	1	1	1
693	9	19	17	3	1	0	0	0	0	2	3	1	1	2	1	1	1	1	1	1	2	1	2	1	3	2	2	1	1	1	1	1	1	1	1	1	1	1	1	1	2	1	1	1	1	1	1
709	6	23	21	1	2	0	0	0	0	1	1	1	1	1	1	1	1	1	1	1	1	1	2	1	1	1	1	1	1	2	1	1	1	1	1	1	1	1	1	1	1	1	1	1	1	1	1
715	6	18	18	2	2	0	0	0	0	1	2	1	1	1	1	1	1	1	1	1	1	1	1	1	1	1	1	1	1	1	1	1	1	1	1	1	1	1	1	2	1	1	1	1	1	1	1
718	6	18	17	6	2	1	0	0	0	1	3	1	1	1	1	1	1	1	1	1	1	1	1	2	1	1	1	1	1	1	1	1	1	1	1	1	1	1	1	1	1	2	1	1	1	1	1
729	6	18	18	1	1	0	0	0	0	1	3	1	1	1	1	1	1	1	1	1	1	2	1	1	1	1	2	1	1	2	1	1	1	1	1	1	1	1	1	1	1	1	1	1	1	1	1
737	6	18	18	2	2	0	0	0	0	1	1	1	1	1	1	1	1	1	1	1	1	1	1	1	1	1	1	1	1	1	1	1	1	1	1	1	1	1	1	2	1	1	1	1	1	1	1
738	6	23	18	4	2	1	0	0	0	1	1	1	1	1	1	1	1	1	1	1	1	1	1	1	1	1	1	1	1	1	1	1	1	1	1	1	1	1	1	1	2	1	1	1	1	1	1
744	5	18	17	2	2	0	0	0	0	1	3	1	1	1	1	1	1	1	1	1	1	1	1	2	1	1	1	1	1	1	1	1	1	1	1	1	1	1	1	2	1	1	1	1	1	1	1
753	5	22	16	3	2	0	0	0	0	1	1	1	1	1	1	1	1	1	1	1	1	2	1	1	1	2	1	1	1	1	1	1	1	1	1	1	1	1	1	2	1	1	1	1	1	1	1
757	5	18	17	1	2	0	0	0	0	1	1	1	1	2	1	1	1	1	1	1	1	1	1	1	2	2	1	1	1	1	1	1	1	1	1	1	1	1	1	2	1	1	1	1	1	1	1
776	11	18	18	2	1	0	0	0	0	1	1	1	1	1	1	1	1	1	1	1	1	1	1	2	1	1	1	1	1	1	1	1	1	1	1	1	1	1	1	2	1	1	1	1	1	1	1
789	4	19	17	4	2	0	0	0	0	1	3	1	1	3	1	2	1	2	1	2	1	1	1	3	3	3	2	1	1	1	1	1	1	1	1	1	1	1	1	2	1	1	1	1	1	1	1
790	4	19	17	3	2	0	0	0	0	1	3	1	1	1	1	1	1	2	1	1	1	1	1	3	2	2	2	1	1	1	1	1	1	1	1	1	1	1	1	2	1	1	1	1	1	1	1
795	4	21	19	1	1	0	0	0	0	1	1	1	2	1	1	2	2	1	1	1	2	1	2	1	1	1	3	1	1	1	1	1	1	1	1	1	1	1	1	1	1	1	2	1	1	1	1
833	10	19	17	1	1	0	0	0	0	1	1	1	1	1	1	1	1	1	1	1	1	1	2	1	1	1	2	1	1	1	1	1	1	1	1	1	1	1	1	2	1	1	1	1	1	1	1
835	10	19	18	1	1	0	0	0	0	3	2	1	1	1	1	1	1	1	1	1	2	1	2	2	3	2	2	1	1	1	1	1	1	1	1	1	1	1	1	1	1	1	2	1	1	1	1
836	10	19	18	2	1	0	0	0	0	1	2	1	1	1	1	1	1	1	1	1	1	1	1	1	1	1	1	1	1	1	1	1	1	1	1	1	1	1	1	1	1	1	2	1	1	1	1
839	10	19	14	3	1	0	0	0	0	1	1	1	1	1	1	1	1	1	1	1	1	1	1	1	2	3	1	1	1	1	1	1	1	1	1	1	1	1	1	2	1	1	1	1	1	1	1
840	10	28	15	4	2	0	0	0	0	1	3	1	1	3	1	1	1	1	1	1	1	1	1	1	2	1	1	1	1	1	1	1	1	1	1	1	1	1	1	1	1	2	1	1	1	1	1
846	10	21	17	3	2	1	0	0	0	1	3	1	1	1	1	1	1	1	1	1	1	1	1	1	2	1	1	1	1	1	1	1	1	1	1	1	1	1	1	2	1	1	1	1	1	1	1
853	10	20	16	1	2	0	0	0	0	2	3	1	1	1	1	1	1	2	1	1	1	1	1	2	2	1	1	1	1	1	1	1	1	1	1	1	1	1	1	2	1	1	1	1	1	1	1
906	7	18	17	3	2	0	0	0	0	2	1	1	1	3	1	1	2	1	1	1	1	2	1	1	1	1	1	1	2	1	1	1	1	1	1	1	1	1	1	1	1	1	1	1	1	1	1
910	11	20	14	3	2	0	0	0	0	1	3	1	1	1	1	1	1	2	1	1	1	1	1	2	1	2	1	1	1	2	1	1	1	1	1	1	1	1	1	1	1	1	1	1	1	1	1
936	10	24	16	3	2	0	0	0	0	1	2	1	1	1	1	1	1	1	1	1	1	2	1	1	1	2	1	2	1	1	1	1	1	1	1	1	1	1	1	1	1	1	1	1	1	1	1
938	10	22	20	1	2	0	0	0	0	1	1	1	1	1	1	1	1	1	1	1	1	1	1	1	1	1	2	1	2	1	1	1	1	1	1	1	1	1	1	1	1	1	1	1	1	1	1
943	10	19	16	1	2	0	0	0	0	1	1	3	1	1	1	2	1	1	1	1	1	1	1	1	1	1	1	1	1	1	1	1	1	1	1	1	1	1	1	1	1	1	2	1	1	1	1
949	10	18	18	2	2	0	0	0	0	1	2	2	1	1	1	1	1	1	1	1	1	1	1	2	2	1	1	1	1	1	1	1	1	1	1	1	1	1	1	2	1	1	1	1	1	1	1
955	10	19	17	1	2	0	0	0	0	2	1	2	1	1	1	1	2	2	1	1	2	1	1	1	1	1	2	1	1	1	1	1	1	1	1	1	1	1	1	2	1	1	1	1	1	1	1
961	10	21	18	1	2	0	0	0	0	3	1	1	1	1	1	1	1	1	1	1	1	1	1	1	1	2	1	1	1	1	1	1	1	1	1	1	1	1	1	2	1	1	1	1	1	1	1
966	10	18	17	3	2	0	0	0	0	1	3	1	1	1	1	1	1	2	1	1	1	1	1	1	1	1	1	1	1	2	1	1	1	1	1	1	1	1	1	1	1	1	1	1	1	1	1
971	10	42	34	1	2	0	0	0	0	1	1	1	1	1	1	1	1	1	1	1	1	2	1	1	1	1	1	1	1	1	1	1	1	1	1	1	1	1	1	1	1	1	2	1	1	1	1
975	10	21	16	4	2	0	0	0	0	1	1	1	1	1	1	1	1	1	1	1	1	1	2	1	1	3	1	1	1	2	1	1	1	1	1	1	1	1	1	1	1	1	1	1	1	1	1
988	10	23	23	1	2	0	0	0	0	1	1	1	1	1	1	1	1	1	1	1	1	1	1	1	1	1	1	1	1	2	1	1	1	1	1	1	1	1	1	1	1	1	1	1	1	1	1
993	10	21	16	3	2	0	0	0	0	1	1	1	1	1	1	1	1	1	1	1	1	2	1	1	1	2	1	1	2	1	1	1	1	1	1	1	1	1	1	1	1	1	1	1	1	1	1
1003	10	20	16	1	3	0	0	0	0	1	1	1	1	1	1	1	1	1	1	1	2	1	1	1	3	3	1	1	1	1	1	1	1	1	1	1	1	1	1	2	1	1	1	1	1	1	1
1005	10	18	17	1	1	0	0	0	0	1	1	1	1	1	1	1	1	1	1	1	1	1	1	2	3	2	1	1	1	1	1	1	1	1	1	1	1	1	1	1	1	2	1	1	1	1	1
1006	10	22	17	1	2	0	0	0	0	1	1	1	1	1	1	1	1	2	1	1	1	1	1	1	1	2	1	1	1	1	1	1	1	1	1	1	1	1	1	2	1	1	1	1	1	1	1
1030	3	31	18	2	2	0	0	0	0	1	1	1	1	1	1	1	1	1	1	1	1	1	1	1	2	1	1	1	1	1	1	1	1	1	1	1	1	1	1	1	1	2	1	1	1	1	1
1038	11	20	17	2	1	0	0	0	0	1	2	1	1	1	1	1	1	1	1	1	1	1	1	2	1	1	1	1	1	1	1	1	1	1	1	1	1	1	1	2	1	1	1	1	1	1	1
1040	11	21	18	3	1	0	0	0	0	1	2	1	2	1	1	1	2	1	1	1	1	1	1	1	1	1	1	1	1	1	1	1	1	1	1	1	1	1	1	1	2	1	1	1	1	1	1
1047	11	24	19	1	2	0	0	0	0	1	1	1	1	1	1	1	2	1	1	1	1	1	1	1	2	1	1	1	2	1	1	1	1	1	1	1	1	1	1	1	1	1	1	1	1	1	1
1051	11	20	15	3	2	0	0	0	0	1	1	1	1	1	1	2	1	1	1	1	1	1	1	2	1	2	1	1	1	1	2	1	1	1	1	1	1	1	1	1	1	1	1	1	1	1	1
1066	11	19	15	1	3	1	0	0	0	1	1	1	1	1	1	1	1	1	1	1	1	1	1	1	1	1	1	1	1	1	1	1	1	1	1	1	1	1	1	2	1	1	1	1	1	1	1
1085	7	20	19	1	2	0	0	0	0	1	2	1	1	1	1	1	1	2	1	1	1	1	1	3	3	1	2	1	1	1	1	1	1	1	1	1	1	1	1	1	1	1	1	1	1	1	2
1111	11	19	16	1	2	0	0	0	0	1	1	1	1	1	1	1	1	1	1	2	1	1	1	2	2	2	1	1	1	1	1	1	1	1	1	1	1	1	1	2	1	1	1	1	1	1	1
1114	11	23	16	6	2	0	0	0	0	1	2	1	1	1	1	1	1	1	1	1	1	1	1	1	1	1	1	1	1	1	1	1	1	1	1	1	1	1	1	2	1	1	1	1	1	1	1
1131	11	19	18	1	1	0	0	0	0	1	1	1	1	1	1	1	1	1	1	1	1	1	2	1	1	1	1	1	1	1	1	1	1	1	1	1	1	1	1	2	1	1	1	1	1	1	1
1142	11	19	17	4	1	0	0	0	0	1	1	1	1	1	1	1	1	1	1	1	1	1	1	2	2	1	2	1	1	1	1	1	1	1	1	1	1	1	1	1	1	2	1	1	1	1	1
1155	11	19	17	2	1	0	0	0	0	1	3	1	1	1	1	1	1	1	1	1	1	1	1	3	1	2	1	1	1	1	1	1	1	1	1	1	1	1	1	1	2	1	1	1	1	1	1
1161	7	19	14	3	2	0	0	0	0	1	3	1	1	1	1	1	1	1	1	1	1	1	1	1	2	2	1	1	1	1	1	1	1	1	1	1	1	1	1	2	1	1	1	1	1	1	1
1176	10	20	17	2	2	0	0	0	0	1	1	1	1	1	1	1	1	1	1	1	1	1	1	1	1	2	1	1	1	1	2	1	1	1	1	1	1	1	1	1	1	1	1	1	1	1	1
1183	10	19	15	2	1	1	0	0	0	1	3	1	3	1	1	1	1	2	1	1	1	1	1	1	3	2	1	1	1	1	1	1	1	1	1	1	1	1	1	1	1	2	1	1	1	1	1
139	4	20	15	4	2	0	0	1	0	1	1	1	1	1	1	1	1	1	1	1	1	1	1	1	2	2	1	1	2	1	1	1	1	1	1	1	1	1	1	1	1	1	1	1	1	1	1
268	1	22	18	2	1	0	0	1	0	1	1	1	1	1	1	1	2	2	1	1	1	1	1	2	2	1	1	1	1	1	1	1	1	1	1	1	1	1	1	1	1	1	1	2	1	1	1
361	6	19	17	1	1	0	0	1	0	2	1	1	1	1	1	1	1	1	1	1	2	1	2	3	2	2	1	1	1	1	1	1	1	1	1	1	1	1	1	1	2	1	1	1	1	1	1
386	6	24	20	3	1	0	0	1	0	1	2	1	1	1	1	2	1	1	1	1	1	1	2	1	1	1	1	1	1	1	1	1	1	1	1	1	1	1	1	1	1	1	1	1	2	1	1
727	6	19	19	2	2	0	0	1	0	1	1	3	1	1	1	1	1	2	1	1	1	1	1	1	1	2	2	1	1	1	1	1	1	1	1	1	1	1	1	2	1	1	1	1	1	1	1
1070	11	20	16	1	2	0	1	1	0	1	3	1	1	1	1	1	1	1	1	1	1	1	1	2	1	3	3	2	1	1	1	1	1	1	1	1	1	1	1	1	1	1	1	1	1	1	1
1127	11	20	17	3	2	0	0	1	0	1	2	1	1	2	1	1	2	1	1	1	1	1	1	2	2	2	2	2	1	1	1	1	1	1	1	1	1	1	1	1	1	1	1	1	1	1	1
10	2	18	16	2	3	0	0	0	0	1	1	1	1	1	1	1	1	2	1	1	3	1	2	1	1	1	1	1	1	2	1	1	1	1	1	1	1	1	1	2	1	1	1	1	1	1	1
38	2	20	15	1	1	0	0	0	0	1	1	1	1	1	1	1	1	1	1	1	2	1	1	1	1	1	2	1	2	1	1	1	1	1	1	1	1	1	1	2	1	1	1	1	1	1	1
42	2	21	17	1	1	0	0	0	0	1	2	1	1	1	1	1	1	1	1	1	1	1	1	2	2	2	1	1	2	1	1	1	1	1	1	1	1	1	1	1	1	1	2	1	1	1	1
44	2	21	19	2	1	0	0	0	0	1	1	1	1	1	1	1	1	1	1	1	2	1	2	1	1	2	1	1	1	1	1	1	1	1	1	1	1	1	1	1	2	1	2	1	1	1	1
55	3	17	16	1	2	0	0	0	0	1	1	1	1	1	1	1	1	1	1	1	1	1	1	1	2	2	1	1	1	1	1	1	1	1	1	1	1	1	1	1	2	2	1	1	1	1	1
91	5	22	16	3	2	0	0	0	0	1	1	1	1	1	1	1	1	2	1	1	1	1	1	2	1	1	1	2	1	1	1	1	1	1	1	1	1	1	1	2	1	1	1	1	1	1	1
118	4	21	17	9	1	0	0	0	0	1	1	1	1	2	1	1	1	1	1	1	2	1	1	2	1	2	1	2	1	1	1	1	1	1	1	1	1	1	1	2	1	1	1	1	1	1	1
142	4	20	15	1	2	0	0	0	0	1	1	1	1	1	1	1	1	1	1	1	1	1	1	1	1	1	1	1	1	1	1	1	1	1	1	1	1	1	1	2	2	1	1	1	1	1	1
154	5	21	16	8	1	0	0	0	0	1	3	1	1	1	1	1	1	2	1	1	1	1	1	2	1	3	1	2	1	1	1	1	1	1	1	1	1	1	1	1	1	1	1	2	1	1	1
172	1	46	17	3	2	0	0	0	0	1	3	1	1	1	1	1	1	1	1	1	2	2	1	1	1	2	1	1	1	1	1	1	1	1	1	1	1	1	1	1	2	2	1	1	1	1	1
175	1	18	18	2	3	0	0	0	0	1	3	2	1	3	1	1	1	1	2	1	2	2	2	2	2	2	3	1	1	1	1	1	1	1	1	1	1	1	1	1	1	2	1	1	2	1	1
199	1	20	16	1	2	0	0	0	0	1	1	1	1	1	1	1	1	1	1	1	1	2	1	2	1	2	1	1	1	1	1	1	1	1	1	1	1	1	1	2	1	2	1	1	1	1	1
228	1	37	17	8	1	0	0	0	0	1	1	1	1	1	1	1	1	1	1	1	1	1	1	1	1	1	1	1	1	1	1	1	1	1	1	1	1	1	1	1	2	2	1	1	1	1	1
242	3	20	17	1	1	0	0	0	0	1	1	1	1	2	1	1	1	1	1	1	2	1	1	1	2	2	1	1	1	1	1	1	1	1	1	1	1	1	1	2	1	2	1	1	1	1	1
247	3	21	18	2	2	0	0	0	0	1	1	1	1	1	1	1	1	2	1	1	1	1	1	2	2	2	1	1	1	2	1	1	1	1	1	1	1	1	1	2	1	1	1	1	1	1	1
262	1	20	19	1	1	0	0	0	0	1	1	1	1	1	1	1	2	1	1	1	2	1	2	2	1	1	2	1	1	1	1	1	1	1	1	1	1	1	1	1	2	2	1	1	1	1	1
266	1	20	18	2	1	0	0	0	0	1	1	1	1	2	1	1	1	1	1	1	1	1	1	2	2	2	1	1	1	1	1	1	1	1	1	1	1	1	1	2	1	1	2	1	1	1	1
274	1	20	18	1	1	0	0	0	0	1	2	1	1	1	1	1	1	1	1	2	1	1	2	2	1	2	2	1	1	1	1	1	1	1	1	1	1	1	1	1	2	2	1	1	1	1	1
287	1	20	15	2	1	0	0	0	0	1	2	1	1	3	1	2	1	2	1	1	1	2	1	2	1	1	2	2	1	1	1	1	1	1	1	1	1	1	1	2	1	1	1	1	1	1	1
330	1	22	15	2	1	0	0	0	0	1	1	1	1	2	1	2	1	2	1	1	3	2	1	1	1	1	1	2	1	1	2	1	1	1	1	1	1	1	1	1	1	1	1	1	1	1	1
344	1	23	19	1	2	0	0	0	0	1	1	1	1	3	1	1	1	1	1	1	1	1	1	1	1	1	1	2	1	1	2	1	1	1	1	1	1	1	1	1	1	1	1	1	1	1	1
348	6	22	15	4	2	0	0	0	0	1	1	1	1	3	1	1	1	1	1	1	1	2	1	1	1	1	2	1	1	1	1	1	1	1	1	1	1	1	1	1	1	1	2	1	2	1	1
362	6	18	17	1	1	0	0	0	0	1	1	1	1	1	1	1	1	1	1	2	1	1	2	2	2	1	1	1	1	1	1	1	1	1	1	1	1	1	1	1	1	2	2	1	1	1	1
363	6	20	16	1	2	0	0	0	0	1	3	1	1	1	1	1	1	2	1	1	1	1	1	1	1	1	1	1	1	1	1	1	1	1	1	1	1	1	1	1	2	1	2	1	1	1	1
378	6	19	15	3	1	0	0	0	0	1	1	1	1	1	1	1	1	2	1	2	1	1	1	1	1	2	1	1	1	2	1	1	1	1	1	1	1	1	1	1	1	1	1	1	2	1	1
382	6	19	14	2	2	1	0	0	0	1	1	1	1	1	1	1	1	1	1	1	1	1	1	1	1	1	1	1	1	2	1	1	1	1	1	1	1	1	1	2	1	1	1	1	1	1	1
385	6	19	14	2	2	0	0	0	0	1	3	1	1	2	1	1	1	1	1	1	1	1	1	1	1	2	1	1	1	1	1	1	1	1	1	1	1	1	1	2	1	1	2	1	1	1	1
393	6	19	17	3	1	0	0	0	0	1	1	1	2	1	1	1	2	1	1	1	3	1	2	1	3	1	2	2	1	2	1	1	1	1	1	1	1	1	1	1	1	1	1	1	1	1	1
404	6	19	16	2	1	0	0	0	0	1	1	2	1	3	1	1	1	1	1	1	2	1	1	2	1	1	1	1	1	1	1	1	1	1	1	1	1	1	1	1	2	2	1	1	1	1	1
407	6	19	19	1	2	0	0	0	0	1	1	1	1	1	1	1	1	2	1	1	2	1	1	1	1	1	1	1	1	1	1	1	1	1	1	1	1	1	1	3	1	1	1	1	1	1	1
433	6	20	16	1	1	0	0	0	0	1	1	1	2	1	1	1	1	1	1	1	2	1	1	1	1	1	1	1	2	1	1	1	1	1	1	1	1	1	1	2	1	1	1	1	1	1	1
459	6	21	17	2	2	0	0	0	0	1	1	2	1	1	1	1	1	1	1	1	1	1	1	1	1	3	1	1	1	1	1	1	1	1	1	1	1	1	1	1	1	2	1	1	2	1	1
512	4	23	16	1	2	1	0	0	0	1	1	1	1	1	1	1	1	1	1	1	1	2	1	1	1	2	2	1	1	1	1	1	1	1	1	1	1	1	1	2	1	2	1	1	1	1	1
520	4	24	18	1	1	0	0	0	0	1	2	1	1	1	1	2	1	2	1	1	1	1	1	2	2	2	2	1	1	1	2	1	1	1	1	1	1	1	1	1	1	2	1	1	1	1	1
527	4	18	17	1	1	0	0	0	0	1	2	1	1	1	1	1	1	1	1	1	1	1	2	2	1	2	1	1	1	1	1	1	1	1	1	1	1	1	1	2	2	1	1	1	1	1	1
572	3	19	17	2	1	0	0	0	0	1	2	1	1	1	1	1	1	1	1	1	1	1	1	2	1	1	1	1	1	1	1	1	1	1	1	1	1	1	1	2	2	1	1	1	1	1	1
584	3	20	17	1	2	0	0	0	0	1	1	1	1	1	1	1	1	1	1	1	1	2	1	1	2	1	1	1	1	2	2	1	1	1	1	1	1	1	1	1	1	1	1	1	1	1	1
600	3	22	17	1	2	0	0	0	0	1	1	1	1	1	1	1	1	2	1	1	1	1	1	1	1	2	1	1	1	1	1	1	1	1	1	1	1	1	1	3	1	1	1	1	1	1	1
622	4	22	18	1	2	0	0	0	0	1	2	1	1	2	1	1	1	1	1	1	1	1	1	1	1	1	1	3	1	1	1	1	1	1	1	1	1	1	1	1	1	1	1	1	1	1	1
636	11	19	14	5	1	0	0	0	0	1	1	1	1	3	1	1	1	1	1	1	1	1	2	3	3	2	3	1	1	1	1	1	1	1	1	1	1	1	1	1	1	2	1	1	1	2	1
657	11	18	17	1	2	0	0	0	0	1	3	1	1	3	1	1	1	1	1	1	1	2	1	2	2	1	1	1	1	1	1	1	1	1	1	1	1	1	1	3	1	1	1	1	1	1	1
677	4	21	16	3	1	0	0	0	0	1	1	1	1	2	1	2	1	1	1	2	1	2	1	2	2	3	2	2	1	1	2	1	1	1	1	1	1	1	1	1	1	1	1	1	1	1	1
679	4	21	17	1	2	0	0	0	0	1	1	1	1	1	1	1	1	1	1	1	1	1	1	2	1	2	1	1	1	1	1	1	1	1	1	1	1	1	1	2	1	2	1	1	1	1	1
696	6	19	16	1	2	1	0	0	0	1	3	1	1	1	1	1	1	2	1	1	1	2	1	1	1	2	1	1	2	1	1	1	1	1	1	1	1	1	1	1	1	2	1	1	1	1	1
698	6	18	17	1	2	0	0	0	0	1	2	1	1	2	1	1	1	2	1	1	1	2	1	1	1	1	2	1	1	3	1	1	1	1	1	1	1	1	1	1	1	1	1	1	1	1	1
700	6	18	17	1	2	0	0	0	0	1	2	1	1	1	1	1	1	1	1	1	1	1	1	1	1	1	1	1	2	1	1	1	1	1	1	1	1	1	1	2	1	1	1	1	1	1	1
708	6	40	15	7	2	0	0	0	0	1	1	2	1	1	1	1	1	1	1	1	2	1	3	1	1	2	1	1	1	1	1	1	1	1	1	1	1	1	1	1	1	2	1	1	2	1	1
724	6	18	16	3	1	0	0	0	0	1	1	1	1	1	1	1	1	2	1	2	1	2	1	1	2	1	1	1	1	1	1	1	1	1	1	1	1	1	1	1	1	2	2	1	1	1	1
736	6	18	15	3	3	1	0	0	0	1	3	1	1	3	1	1	1	1	1	1	3	2	1	3	1	2	2	1	1	1	1	1	1	1	1	1	1	1	1	3	1	1	1	1	1	1	1
752	5	18	16	3	2	0	0	0	0	1	1	1	1	1	1	1	1	1	1	1	1	2	1	1	2	2	2	1	1	1	1	1	1	1	1	1	1	1	1	1	2	2	1	1	1	1	1
769	11	19	13	2	2	1	0	0	0	1	1	1	1	1	1	1	1	1	1	1	1	1	1	1	1	1	1	1	1	1	1	1	1	1	1	1	1	1	1	2	1	2	1	1	1	1	1
797	4	24	16	3	1	0	0	0	0	1	1	1	1	1	1	1	1	1	1	1	1	1	2	1	1	2	1	1	1	1	1	1	1	1	1	1	1	1	1	1	2	2	1	1	1	1	1
812	11	20	15	2	2	0	0	0	0	1	3	1	1	1	1	1	1	2	1	1	3	1	1	1	1	1	1	1	1	1	1	1	1	1	1	1	1	1	1	2	1	1	2	1	1	1	1
816	10	19	18	2	3	0	0	0	0	1	1	1	1	3	1	1	1	1	1	1	1	1	1	1	1	1	1	1	3	1	1	1	1	1	1	1	1	1	1	1	1	1	1	1	1	1	1
843	10	21	14	2	3	1	0	0	0	1	1	1	1	1	1	1	1	1	1	1	1	1	1	1	1	2	2	1	1	2	1	1	1	1	1	1	1	1	1	1	1	1	1	1	2	1	1
865	10	20	14	4	1	1	0	0	1	1	1	1	1	2	1	1	1	1	1	2	1	1	3	1	1	1	1	1	1	1	1	1	1	1	1	1	1	1	1	2	1	2	1	1	1	1	1
905	7	18	18	1	1	0	0	0	0	1	1	1	1	1	1	1	1	1	1	1	1	1	1	1	1	2	1	1	1	1	1	1	1	1	1	1	1	1	1	2	1	1	1	1	2	1	1
911	11	20	17	1	2	0	0	0	0	1	2	1	1	2	1	1	1	2	1	1	1	2	1	2	2	2	2	2	1	1	1	1	1	1	1	1	1	1	1	1	1	1	2	1	1	1	1
923	11	20	14	5	1	0	0	0	0	1	3	1	1	2	1	2	1	1	1	1	1	1	1	1	1	2	1	2	2	1	1	1	1	1	1	1	1	1	1	1	1	1	1	1	1	1	1
924	11	20	14	1	2	0	0	0	0	1	1	1	1	1	1	1	1	1	1	1	1	1	1	2	1	1	1	2	1	1	1	1	1	1	1	1	1	1	1	1	1	1	2	1	1	1	1
947	10	18	13	2	1	0	0	0	0	1	1	1	1	1	1	1	1	1	1	1	1	1	1	1	1	2	1	1	2	1	1	1	1	1	1	1	1	1	1	2	1	1	1	1	1	1	1
953	10	19	17	3	1	0	0	0	0	1	3	3	1	1	1	2	1	1	1	1	2	1	1	1	1	1	1	1	1	1	1	1	1	1	1	1	1	1	1	2	2	1	1	1	1	1	1
960	10	19	16	2	1	0	0	0	0	1	1	1	1	1	1	2	1	1	1	1	1	2	1	1	1	1	1	1	1	2	1	1	1	1	1	1	1	1	1	1	1	1	1	2	1	1	1
980	10	24	16	4	2	1	0	0	0	1	1	1	1	3	1	1	1	1	1	2	1	1	1	2	1	1	1	1	1	2	2	1	1	1	1	1	1	1	1	1	1	1	1	1	1	1	1
987	10	23	16	2	1	1	0	0	0	1	1	1	2	1	1	2	1	1	1	1	2	1	2	1	1	1	2	1	2	1	1	1	1	1	1	1	1	1	1	1	2	1	1	1	1	1	1
996	10	20	13	1	1	0	0	0	0	1	1	1	1	1	1	1	1	1	1	1	1	1	1	1	1	1	1	1	1	3	1	1	1	1	1	1	1	1	1	1	1	1	1	1	1	1	1
1004	10	27	16	2	3	0	0	0	0	1	1	1	1	1	1	1	1	1	1	1	1	1	1	1	1	1	1	1	1	1	1	1	1	1	1	1	1	1	1	1	2	2	1	1	1	1	1
1008	3	22	15	4	1	0	0	0	0	1	3	1	1	3	1	1	1	1	1	1	1	1	1	2	1	2	1	2	1	1	1	1	1	1	1	1	1	1	1	1	1	1	2	1	1	1	1
1024	3	22	16	3	1	0	0	0	0	1	2	1	1	1	1	2	1	1	1	3	1	1	2	1	2	2	1	2	1	1	1	1	1	1	1	1	1	1	1	1	1	2	1	1	1	1	1
1041	11	21	17	1	1	0	0	0	0	1	1	1	3	2	1	1	1	1	1	1	1	1	1	2	2	1	1	1	1	1	1	1	1	1	1	1	1	1	1	2	2	1	1	1	1	1	1
1043	11	20	19	1	1	0	0	0	0	1	1	1	1	1	1	1	1	1	1	1	1	1	2	1	2	1	1	1	2	1	1	1	1	1	1	1	1	1	1	2	1	1	1	1	1	1	1
1049	11	26	14	4	2	0	0	0	0	1	1	1	1	1	1	2	1	1	1	1	2	1	1	1	2	2	1	2	1	1	1	1	1	1	1	1	1	1	1	2	1	1	1	1	1	1	1
1074	11	19	17	2	2	0	0	0	0	1	2	3	1	1	1	1	1	1	1	1	1	1	1	2	2	1	1	1	1	1	1	1	1	1	1	1	1	1	1	1	1	1	1	1	1	2	2
1098	11	19	18	1	1	0	0	0	0	1	2	1	1	1	1	1	1	1	1	1	1	1	1	2	2	2	1	1	2	1	1	1	1	1	1	1	1	1	1	2	1	1	1	1	1	1	1
1116	11	19	15	2	2	0	0	0	0	1	1	1	1	1	1	1	1	1	1	1	1	2	1	2	1	2	1	1	1	1	1	1	1	1	1	1	1	1	1	1	2	2	1	1	1	1	1
1117	11	19	17	1	2	1	0	0	0	1	3	1	1	2	1	1	1	1	1	1	1	1	1	2	1	2	1	1	2	1	2	1	1	1	1	1	1	1	1	1	1	1	1	1	1	1	1
1124	11	21	17	2	2	0	0	0	0	1	1	1	1	1	1	1	1	1	1	1	1	1	1	2	3	3	1	1	2	1	1	1	1	1	1	1	1	1	1	1	1	2	1	1	1	1	1
1143	11	19	18	1	2	0	0	0	0	1	3	1	1	1	1	1	1	1	1	1	1	1	1	1	1	2	1	1	1	1	2	1	1	1	1	1	1	1	1	1	1	1	2	1	1	1	1
1168	9	19	15	3	2	0	0	0	0	1	1	1	1	1	1	1	1	1	1	1	2	1	1	1	1	2	1	1	1	1	1	1	1	1	1	1	1	1	1	2	2	1	1	1	1	1	1
1169	10	35	15	10	2	0	0	0	0	1	2	1	1	2	1	1	1	1	1	1	1	1	1	1	1	2	1	2	2	1	1	1	1	1	1	1	1	1	1	1	1	1	1	1	1	1	1
1177	10	19	16	4	1	0	0	0	0	1	3	1	1	1	1	1	1	1	1	1	1	1	1	2	1	1	1	1	1	1	1	1	1	1	1	1	1	1	1	2	1	1	2	1	1	1	1
5	2	18	16	1	1	0	0	1	0	1	1	2	1	1	1	1	1	1	1	2	1	1	1	1	2	3	1	2	1	1	1	1	1	1	1	1	1	1	1	2	1	1	1	1	1	1	1
148	5	24	16	2	2	0	0	1	0	1	3	3	1	1	1	1	1	2	1	1	2	2	1	2	1	2	1	1	1	1	2	1	1	1	1	1	1	1	1	1	2	1	1	1	1	1	1
200	1	19	17	1	2	0	0	1	0	1	2	1	1	1	1	1	1	2	1	1	1	2	1	2	1	2	1	1	1	1	1	1	1	1	1	1	1	1	1	1	2	1	2	1	1	1	1
296	1	21	18	2	2	0	0	1	0	1	1	1	1	1	1	1	1	1	1	1	3	1	3	1	1	1	1	1	1	2	1	1	1	1	1	1	1	1	1	1	1	1	1	1	2	1	1
314	1	21	16	4	3	0	0	1	0	1	1	1	1	1	1	1	1	1	1	1	1	1	1	1	1	2	1	1	1	1	1	1	1	1	1	1	1	1	1	1	1	2	2	1	1	1	1
317	1	22	17	1	1	0	0	1	0	1	1	1	1	2	1	2	1	1	1	1	1	1	1	2	1	1	1	2	1	1	2	1	1	1	1	1	1	1	1	1	1	1	1	1	1	1	1
656	11	18	14	6	2	0	1	1	1	1	3	3	1	1	1	1	1	1	1	1	1	3	3	1	2	2	1	1	1	1	1	1	1	1	1	1	1	1	1	1	3	1	1	1	1	1	1
672	4	21	16	3	1	0	0	1	0	1	2	1	1	1	1	1	1	1	1	1	1	1	1	1	2	2	1	1	1	2	1	1	1	1	1	1	1	1	1	1	1	2	1	1	1	1	1
723	6	18	17	5	2	0	0	1	0	1	1	1	1	1	1	1	2	1	1	1	1	1	2	2	1	3	2	1	1	1	1	1	1	1	1	1	1	1	1	1	1	2	2	1	1	1	1
777	11	18	17	2	2	0	0	1	0	1	1	1	1	1	1	1	1	1	1	1	1	1	1	1	2	3	1	1	1	2	1	1	1	1	1	1	1	1	1	1	1	1	1	1	2	1	1
856	10	20	15	2	1	0	1	1	1	1	1	1	1	1	1	1	1	1	1	1	1	1	1	1	1	1	1	1	1	1	1	1	1	1	1	1	1	1	1	1	2	2	1	1	1	1	1
1150	11	19	16	5	1	0	0	1	0	1	2	1	1	2	1	1	1	1	1	1	1	2	1	1	1	2	2	1	1	1	1	1	1	1	1	1	1	1	1	1	2	2	1	1	1	1	1
57	3	18	15	3	3	0	0	0	0	1	2	1	1	1	1	1	1	1	1	1	1	1	1	2	1	1	1	1	2	1	1	1	1	1	1	1	1	1	1	2	1	2	1	1	1	1	1
68	3	17	17	3	2	0	0	0	0	1	2	1	1	1	1	1	1	1	1	1	1	1	1	1	1	1	2	1	1	1	1	1	1	1	1	1	1	1	1	2	1	2	2	1	1	1	1
89	5	20	15	3	3	0	0	0	0	1	2	1	1	1	1	1	2	1	1	1	1	1	1	1	1	1	1	1	1	1	1	1	1	1	1	1	1	1	1	2	2	1	1	2	1	1	1
140	4	20	19	1	2	0	0	0	0	1	1	1	1	1	1	1	1	1	1	1	1	1	2	2	1	1	1	1	1	1	1	1	1	1	1	1	1	1	1	3	1	1	1	1	2	1	1
155	5	21	16	4	2	0	0	0	0	1	1	1	1	3	1	1	1	1	1	1	1	1	1	2	1	3	2	1	1	1	2	1	1	1	1	1	1	1	1	2	1	1	1	1	2	1	1
187	1	17	15	1	2	0	0	0	0	1	1	2	1	1	1	1	1	3	1	1	1	2	1	2	1	2	1	1	1	1	1	1	1	1	1	2	1	1	1	2	1	1	1	1	2	1	1
279	1	23	15	3	3	0	0	0	0	1	1	1	1	1	1	1	1	1	1	1	2	1	3	1	1	1	1	1	1	1	1	1	1	1	1	1	1	1	1	2	2	2	1	1	1	1	1
284	1	26	17	1	1	0	0	0	0	1	2	1	1	1	1	1	1	1	1	1	2	1	2	2	1	1	1	2	2	1	1	1	1	1	1	1	1	1	1	1	2	1	1	1	1	1	1
292	1	20	19	1	1	0	0	0	0	1	1	1	1	2	1	1	1	1	1	2	1	1	1	1	1	2	1	1	1	1	1	1	1	1	1	1	1	1	1	1	2	2	2	1	1	1	1
340	1	21	16	1	2	0	0	0	0	2	1	2	2	1	1	1	1	1	1	1	2	1	2	1	1	1	1	1	1	1	1	1	1	1	1	1	1	1	1	2	2	2	1	1	1	1	1
341	1	24	18	4	1	0	0	0	0	1	2	1	1	3	1	1	1	2	1	1	1	1	1	3	2	1	1	1	1	4	1	1	1	1	1	1	1	1	1	1	1	1	1	1	1	1	1
345	6	19	17	2	3	0	0	0	1	1	2	1	2	3	1	2	1	1	1	1	2	2	1	3	1	3	1	2	1	1	1	1	1	1	1	1	1	1	1	2	2	1	1	1	1	1	1
359	6	19	18	1	1	0	0	0	0	1	1	1	1	1	1	1	1	1	1	1	2	1	1	2	1	2	1	1	1	1	1	1	1	1	1	1	1	1	1	2	2	2	1	1	1	1	1
377	6	19	15	3	1	0	0	0	0	2	1	1	1	2	1	2	1	1	1	2	1	1	2	1	1	2	2	1	2	1	2	1	1	1	1	1	1	1	1	1	1	1	2	1	1	1	1
429	6	20	19	1	2	0	0	0	0	1	3	1	1	1	1	2	2	1	1	1	1	2	1	1	1	2	2	1	2	1	1	1	1	1	1	1	1	1	1	1	1	1	1	2	1	2	1
448	6	23	18	3	1	0	0	0	0	1	1	1	1	2	1	1	1	1	1	1	2	1	2	1	1	1	1	1	1	1	1	1	1	1	1	1	1	1	1	2	2	2	1	1	1	1	1
494	3	22	18	3	1	0	0	0	0	1	1	1	1	1	1	1	1	1	1	1	3	1	2	1	1	2	1	1	1	1	1	1	1	1	1	1	1	1	1	1	2	2	1	1	1	1	2
505	3	40	21	2	2	0	0	0	0	1	1	1	2	1	1	1	1	1	1	1	2	1	1	1	1	1	1	1	1	1	2	1	1	1	1	1	1	1	1	2	1	2	1	1	1	1	1
575	3	19	16	1	2	0	0	0	0	1	1	1	1	3	1	1	1	1	1	1	1	2	1	2	1	1	2	1	1	1	1	1	1	1	1	1	1	1	1	3	1	1	1	1	1	2	1
597	3	19	19	2	1	0	0	0	0	2	1	1	1	1	1	1	1	1	1	1	2	1	1	1	2	3	1	1	1	1	1	1	1	1	1	1	1	1	1	3	1	2	1	1	1	1	1
599	3	20	16	2	1	0	0	0	0	1	1	1	1	1	1	1	1	1	1	1	1	1	1	2	1	1	1	1	1	2	1	1	1	1	1	1	1	1	1	1	1	2	2	1	1	1	1
603	3	20	17	3	1	0	0	0	0	1	1	1	1	1	1	1	2	1	1	1	1	2	2	2	1	1	1	2	1	1	1	1	1	1	1	1	1	1	1	1	1	2	2	1	1	1	1
605	3	20	17	3	1	0	0	0	0	1	2	1	1	1	1	1	1	1	1	1	1	1	2	3	1	2	2	1	1	1	1	1	1	1	1	1	1	1	1	2	2	2	1	1	1	1	1
615	3	21	18	1	1	0	0	0	0	1	1	1	1	1	1	1	1	1	1	1	1	1	1	1	1	2	1	1	1	1	1	1	1	1	1	1	1	1	1	2	1	2	1	1	2	1	1
658	11	18	14	1	2	0	0	0	0	1	2	1	1	1	1	1	1	1	1	1	1	1	1	2	1	1	1	1	1	1	2	1	1	1	1	1	1	1	1	2	1	1	2	1	1	1	1
683	4	21	15	4	1	0	0	0	0	1	2	1	1	1	1	1	2	1	1	1	1	1	1	2	2	1	1	1	1	1	1	1	1	1	1	1	1	1	1	2	2	2	1	1	1	1	1
701	6	18	16	1	1	1	0	0	0	1	1	1	1	1	1	1	1	1	1	1	1	2	1	1	1	2	2	1	2	1	2	1	1	1	1	1	1	1	1	2	1	1	1	1	1	1	1
720	6	23	16	1	3	0	0	0	0	1	1	1	1	1	1	1	1	1	1	2	1	1	2	2	2	1	1	1	2	1	1	1	1	1	1	1	1	1	1	1	1	2	2	1	1	1	1
721	6	18	18	2	1	0	0	0	0	1	1	1	1	1	1	1	1	1	1	1	1	1	1	1	1	2	1	2	1	1	1	1	1	1	1	1	1	1	1	2	1	1	2	1	1	1	1
731	6	18	15	2	1	0	0	0	0	1	3	2	2	3	1	1	1	1	1	1	2	1	2	1	1	1	1	1	1	1	1	1	1	1	1	1	1	1	1	1	2	3	1	1	1	1	1
781	11	18	15	2	2	0	0	0	0	1	1	1	1	1	1	1	1	1	1	1	1	1	1	2	1	1	1	2	1	2	1	1	1	1	1	1	1	1	1	2	1	1	1	1	1	1	1
834	10	26	16	4	1	0	0	0	0	1	3	2	1	1	1	1	1	1	1	1	1	2	2	1	1	1	2	1	1	1	1	1	1	1	1	1	1	1	1	2	2	2	1	1	1	1	1
860	10	21	16	3	1	1	0	0	0	1	2	1	1	3	1	1	1	1	1	1	1	2	1	2	1	2	1	1	1	1	1	1	1	1	1	1	1	1	1	1	2	2	1	1	2	1	1
880	3	23	19	1	1	0	0	0	0	1	2	1	1	2	1	1	1	1	1	1	2	1	2	2	1	1	1	1	1	1	1	1	1	1	1	1	1	1	1	1	1	2	2	1	2	1	1
907	11	25	14	6	2	0	0	0	0	1	1	1	1	1	1	1	1	1	1	1	1	1	1	1	2	2	1	1	1	1	1	1	1	1	1	1	1	1	1	2	2	2	1	1	1	1	1
912	11	20	15	3	3	0	0	0	0	1	1	1	1	1	1	1	1	1	1	1	1	1	1	1	2	3	1	1	1	1	1	1	1	1	1	1	1	1	1	2	1	2	2	1	1	1	1
957	10	26	18	1	1	0	0	0	0	1	3	1	1	3	1	1	1	1	1	1	1	1	2	2	2	1	2	1	1	1	1	1	1	1	1	1	1	1	1	4	1	1	1	1	1	1	1
959	10	22	17	2	1	0	0	0	0	1	1	1	1	1	1	1	1	1	1	1	1	1	1	1	1	1	1	1	1	1	1	1	1	1	1	1	1	1	1	1	1	1	2	2	2	1	1
962	10	22	16	1	3	0	0	0	0	1	1	1	1	1	1	1	1	1	1	1	1	2	1	1	1	3	2	1	1	2	1	1	1	1	1	1	1	1	1	3	1	1	1	1	1	1	1
964	10	18	15	3	2	1	0	0	0	1	1	1	1	1	1	3	1	1	1	1	1	2	1	2	1	1	1	1	1	2	2	1	1	1	1	1	2	1	1	1	1	1	1	1	1	1	1
989	10	21	17	2	1	0	0	0	0	1	1	1	2	1	1	1	1	1	1	1	1	1	1	1	1	1	1	1	1	2	1	1	1	1	1	1	1	1	1	1	2	2	1	1	1	1	1
1019	3	22	17	3	2	0	0	0	0	1	2	1	1	1	1	1	1	1	1	1	1	1	1	1	1	1	1	2	2	1	1	1	1	1	1	1	1	1	1	2	1	1	1	1	1	1	1
1031	3	23	21	2	2	0	0	0	0	1	1	1	1	3	1	1	1	1	1	1	2	1	1	1	1	1	1	1	1	1	1	1	1	1	1	1	1	1	1	2	1	2	2	1	1	1	1
1056	11	21	17	2	1	0	0	0	0	1	2	1	2	3	1	1	1	1	1	1	2	1	1	2	3	1	1	1	1	1	1	1	1	1	1	1	1	1	1	1	1	2	2	1	1	1	2
1076	11	33	20	3	1	0	0	0	0	1	3	1	1	1	1	1	1	1	1	1	1	2	1	1	1	1	2	1	1	1	1	1	1	1	1	1	1	1	1	1	1	2	2	2	1	1	1
1100	11	19	19	1	1	0	0	0	0	1	1	1	1	1	1	1	1	1	1	1	1	1	1	2	1	2	1	1	1	1	2	1	1	1	1	1	1	1	1	3	1	1	1	1	1	1	1
1122	11	19	17	1	1	0	0	0	0	1	1	2	2	3	1	2	2	1	2	1	2	2	2	1	3	2	1	1	1	1	1	1	1	1	1	1	1	1	1	2	1	2	2	1	1	1	1
113	4	20	20	1	1	0	0	1	0	1	1	1	1	1	1	1	1	1	1	1	1	1	1	2	1	1	1	2	1	1	2	1	1	1	1	1	1	1	1	2	1	1	1	1	1	1	1
156	5	22	16	6	2	0	1	1	1	1	2	1	2	1	1	1	1	1	1	1	1	2	1	1	1	3	2	1	1	1	1	1	1	1	1	1	1	1	1	1	2	1	2	1	2	1	1
186	1	26	15	3	1	0	0	1	0	1	1	1	1	1	1	1	1	1	1	2	1	1	1	2	2	1	1	1	1	1	1	1	1	1	1	1	1	1	1	2	2	2	1	1	1	1	1
372	6	18	15	2	1	0	0	1	0	1	1	1	1	1	1	1	1	1	1	1	2	1	3	1	1	1	1	2	1	1	1	1	1	1	1	1	1	1	1	1	2	2	1	1	1	1	1
421	6	20	16	3	1	0	0	1	0	1	1	1	1	1	1	2	1	1	1	1	1	2	1	2	1	1	1	2	2	1	2	1	1	1	1	1	1	1	1	1	1	1	1	1	1	1	1
746	5	19	17	1	1	0	0	1	0	1	1	1	1	1	1	1	1	1	1	1	1	1	1	3	1	1	1	2	1	2	1	1	1	1	1	1	1	1	1	1	1	1	2	1	1	1	1
889	3	22	14	3	2	1	0	1	0	1	1	1	1	1	1	2	1	1	1	1	1	2	1	2	2	1	1	1	2	2	2	1	1	1	1	1	1	1	1	1	1	1	1	1	1	1	1
901	3	23	19	1	1	1	0	1	0	1	1	1	2	1	1	1	1	1	1	1	2	1	3	1	1	1	1	1	1	1	1	1	1	1	1	1	1	1	1	2	1	2	1	1	2	1	1
967	10	18	15	2	1	0	0	1	0	1	1	1	1	1	1	2	1	1	1	1	1	1	1	1	1	2	1	4	1	1	1	1	1	1	1	1	1	1	1	1	1	1	1	1	1	1	1
998	10	18	16	1	1	0	0	1	0	1	2	1	1	1	1	1	1	2	1	1	1	1	1	2	2	1	1	1	2	1	1	1	1	1	1	1	1	1	1	1	2	2	1	1	1	1	1
1014	3	22	15	2	1	0	0	1	0	1	2	1	2	1	1	1	1	1	1	1	2	2	1	1	1	1	1	1	2	1	1	1	1	1	1	1	1	1	1	1	2	2	1	1	1	1	1
1108	11	20	17	1	2	0	0	1	0	1	2	1	1	1	1	2	1	1	1	1	1	1	1	1	1	2	1	2	1	2	1	1	1	1	1	1	1	1	1	2	1	1	1	1	1	1	1
22	2	19	16	2	1	0	0	0	0	1	3	1	1	2	1	1	1	1	1	1	2	1	1	2	1	1	1	1	1	1	1	1	1	1	1	1	1	1	1	1	3	2	2	1	1	1	1
25	2	19	17	2	1	0	0	0	0	1	3	1	2	3	1	2	1	1	1	1	1	1	3	1	1	1	2	2	1	1	2	1	1	1	1	1	1	1	1	2	2	1	1	1	1	1	1
52	2	21	16	3	2	0	0	0	0	1	1	1	1	1	1	1	1	1	1	1	1	1	1	1	1	1	1	1	1	1	1	1	1	1	1	1	1	1	1	2	2	2	1	1	2	1	1
80	3	18	16	3	1	0	0	0	0	1	1	1	1	1	1	1	1	1	1	1	1	1	3	1	1	3	1	1	2	2	1	1	1	1	1	1	1	1	1	2	1	2	1	1	1	1	1
86	5	23	15	2	2	0	0	0	0	1	1	1	1	1	1	1	1	2	1	1	2	2	3	1	1	1	2	1	1	1	1	1	1	1	1	1	1	1	1	2	2	2	1	1	2	1	1
98	5	22	18	1	1	0	0	0	0	1	1	1	2	1	1	1	2	1	1	1	2	1	2	1	1	2	1	1	1	2	1	1	1	1	1	1	1	1	1	2	2	2	1	1	1	1	1
145	5	21	14	3	3	0	0	0	0	3	3	2	1	3	1	1	2	3	1	1	1	2	1	3	2	3	1	1	1	1	1	1	1	1	1	1	1	1	1	3	2	2	1	1	1	1	1
159	1	18	17	2	2	0	0	0	0	1	2	1	1	1	1	1	1	2	1	1	1	2	1	1	1	2	1	1	1	2	1	1	1	1	1	1	1	1	1	2	1	2	1	1	1	2	1
449	6	21	17	1	3	0	0	0	0	1	3	1	1	1	1	1	1	1	1	1	1	2	1	2	2	1	1	1	1	1	2	1	1	1	1	1	1	1	1	3	1	2	1	1	1	1	1
477	3	21	16	3	2	0	0	0	0	1	1	1	2	1	1	2	1	1	1	1	2	2	2	2	2	2	1	1	1	1	1	1	1	1	1	1	1	1	1	2	2	3	1	1	1	1	1
482	3	21	16	3	1	0	0	0	0	1	2	1	1	1	1	1	1	1	1	1	1	1	1	2	1	2	1	1	1	1	1	1	1	1	1	1	1	1	1	2	1	1	4	1	1	1	1
629	4	24	16	5	1	0	0	0	0	1	1	1	1	1	1	1	1	1	1	1	1	2	2	1	1	1	1	1	1	1	1	1	1	1	1	1	1	1	1	2	1	1	2	1	2	1	2
647	11	23	15	5	1	0	0	0	0	1	2	1	1	3	1	2	1	1	1	1	2	1	1	1	1	1	1	1	2	1	1	1	1	1	1	1	1	1	1	1	2	2	2	1	1	1	1
725	6	20	18	1	1	1	0	0	0	3	1	2	1	1	1	1	1	2	1	1	1	1	2	3	2	2	2	1	1	1	1	1	1	1	1	1	1	1	1	2	2	2	2	1	1	1	1
740	6	18	17	3	1	0	0	0	0	1	1	1	1	3	1	1	1	1	1	1	2	1	1	1	1	2	1	2	1	1	1	1	1	1	1	1	1	1	1	2	1	2	2	1	1	1	1
750	5	28	20	3	2	0	0	0	0	2	1	1	1	1	1	1	2	1	1	2	1	1	1	2	1	2	2	1	1	1	1	1	1	1	1	1	1	1	1	2	2	2	1	2	1	1	1
780	11	18	17	1	1	0	0	0	0	1	1	1	1	2	1	1	1	1	1	1	1	1	2	1	1	1	1	1	1	1	1	1	1	1	1	1	1	1	1	2	3	2	1	1	1	1	1
782	11	18	17	3	2	0	0	0	0	1	1	1	1	1	1	1	1	1	1	1	1	1	1	2	1	2	1	2	1	2	2	1	1	1	1	1	1	1	1	2	1	1	1	1	1	1	1
801	4	20	17	1	1	1	0	0	0	1	1	1	3	1	1	2	1	1	1	1	2	1	2	1	1	2	1	1	1	2	1	1	1	1	1	1	1	1	1	2	1	2	2	1	1	1	1
830	10	29	17	2	2	0	0	0	0	1	1	1	1	3	1	1	1	1	1	1	1	1	1	1	1	2	2	1	1	1	2	1	1	1	1	1	1	1	1	2	1	2	1	1	2	1	1
854	10	20	15	2	1	0	0	0	0	1	1	1	2	1	1	1	2	1	1	1	2	1	2	2	2	1	1	1	2	1	1	1	1	1	1	1	1	1	1	1	2	2	2	1	1	1	1
872	10	20	16	1	1	0	0	0	0	1	1	1	1	3	1	1	1	1	1	1	3	2	1	1	1	1	1	1	1	1	1	1	1	1	1	1	1	1	1	2	2	1	3	1	1	1	1
956	10	19	17	1	1	0	0	0	0	1	3	1	1	1	1	1	1	1	1	1	2	1	1	1	1	1	1	1	1	1	1	1	1	1	1	1	1	1	1	1	2	2	2	1	2	1	1
1042	11	25	17	1	2	0	0	0	0	1	3	1	1	1	1	1	1	1	1	1	1	1	1	1	2	2	1	1	2	1	1	1	1	1	1	1	1	1	1	2	1	2	1	1	2	1	1
1045	11	22	17	4	1	0	0	0	0	1	3	1	1	2	1	1	1	1	1	1	2	1	2	1	2	1	1	1	1	1	1	1	1	1	1	1	1	1	1	2	3	2	1	1	1	1	1
1163	7	20	18	1	1	0	0	0	0	1	1	1	1	1	1	1	1	1	1	1	1	1	1	1	1	2	1	2	1	2	1	1	1	1	1	1	1	1	1	2	1	1	2	1	1	1	1
215	1	28	14	3	1	0	0	1	0	1	1	1	1	3	1	3	1	1	1	3	3	1	1	1	3	2	2	1	1	2	1	1	1	1	1	1	1	1	1	2	2	2	1	1	1	1	1
229	1	19	16	3	1	0	1	1	1	1	1	1	1	1	1	2	1	1	1	1	1	2	1	2	3	3	2	1	1	1	1	1	1	1	1	2	2	1	1	1	1	1	3	1	1	1	1
261	1	26	18	3	1	0	0	1	0	3	2	1	1	2	1	1	1	1	1	1	1	1	1	2	1	1	2	1	1	1	1	1	1	1	1	1	1	1	1	2	2	2	2	1	1	1	1
423	6	20	15	3	1	0	0	1	0	1	1	1	1	1	1	2	1	1	1	1	1	2	1	1	1	2	1	1	1	1	2	1	1	1	1	1	1	1	1	2	2	2	1	1	1	1	1
462	6	21	16	4	1	0	1	1	1	1	1	1	1	1	1	1	1	1	1	1	3	2	1	2	1	1	1	2	2	1	1	1	1	1	1	1	1	1	1	3	1	1	1	1	1	1	1
525	4	21	18	2	3	0	0	1	0	1	2	1	1	2	1	2	1	1	1	1	1	1	1	1	1	1	2	2	2	2	1	1	1	1	1	1	1	1	1	1	1	1	2	1	1	1	1
554	4	47	16	4	1	0	1	1	1	1	1	1	1	1	1	1	1	1	1	1	1	1	3	1	2	1	1	1	1	1	1	1	1	1	1	1	1	1	1	2	2	1	2	1	1	1	2
558	4	19	16	4	1	0	0	1	0	1	2	1	1	2	1	2	3	1	1	2	1	1	2	2	3	2	1	1	1	1	1	1	1	1	1	1	1	1	1	2	2	2	2	1	1	1	1
703	6	18	14	2	1	0	0	1	0	1	2	1	1	1	1	1	1	1	1	1	1	1	1	2	2	1	1	1	1	2	1	1	1	1	1	1	1	1	1	2	2	1	2	1	1	1	1
948	10	18	17	1	1	0	0	1	0	1	1	1	1	1	1	2	1	1	1	1	1	2	1	1	1	3	1	1	1	2	1	1	1	1	1	1	2	1	1	2	1	1	2	1	1	1	1
1057	11	28	18	2	1	0	0	1	0	1	2	1	2	1	1	1	1	1	1	1	2	1	2	1	1	1	2	1	1	1	1	1	1	1	1	1	1	1	1	1	2	2	1	2	1	2	1
1106	11	19	16	2	2	0	0	1	0	1	2	1	1	3	1	2	1	1	1	1	1	1	1	1	1	1	1	1	1	1	2	1	1	1	1	1	1	1	1	2	1	1	1	1	1	1	3
1113	11	48	21	1	2	0	0	1	0	1	1	1	1	3	1	2	2	1	1	1	2	2	1	3	3	1	1	1	1	1	2	1	1	1	1	1	1	1	1	2	2	1	2	1	1	1	1
1146	11	20	19	1	2	0	0	1	0	1	2	1	1	1	1	2	1	1	1	1	1	1	1	2	1	1	1	1	2	2	2	1	1	1	1	1	1	1	1	1	1	1	2	1	1	1	1
62	3	17	16	2	1	0	0	0	0	1	3	1	3	3	1	1	1	1	1	1	1	1	1	2	3	1	1	1	1	1	1	1	1	1	1	1	1	1	1	2	4	2	1	1	1	1	1
65	3	23	16	3	2	0	0	0	0	1	1	1	1	1	1	1	1	1	1	1	1	2	3	2	1	2	1	1	2	1	2	1	1	1	1	1	1	1	1	2	1	1	1	1	2	1	2
92	5	21	15	1	1	0	0	0	0	1	1	1	1	1	1	2	2	2	1	1	1	2	1	1	1	1	1	1	1	3	1	1	1	1	1	1	1	1	1	1	2	2	2	1	1	1	1
99	5	20	17	1	1	0	0	0	0	2	1	1	1	1	1	1	1	1	1	1	2	1	1	1	2	3	1	1	1	1	1	1	1	1	1	1	1	1	1	2	3	2	1	1	2	1	1
152	5	21	16	1	2	1	1	0	0	2	3	1	2	1	1	1	1	3	1	3	2	1	1	2	3	3	3	1	2	1	1	1	1	1	1	1	1	1	1	2	2	2	2	1	1	1	1
183	1	23	17	3	1	0	0	0	0	1	1	1	1	2	1	2	1	1	1	1	2	1	1	3	2	2	1	2	1	1	2	1	1	1	1	1	1	1	1	1	2	2	2	1	1	1	1
198	1	21	16	2	2	1	0	0	0	1	1	1	1	1	1	2	1	1	1	1	2	1	1	2	2	2	1	1	2	1	2	1	1	1	1	1	1	1	1	2	2	2	1	1	1	1	1
320	1	20	17	4	2	0	0	0	0	1	1	1	1	3	1	1	1	1	1	1	2	1	2	1	1	1	1	1	1	2	1	1	1	1	1	1	1	1	1	4	1	2	1	1	1	1	1
350	6	19	16	1	1	0	0	0	0	1	1	1	1	2	1	1	1	1	1	1	2	1	3	2	2	2	2	1	2	2	1	1	1	1	1	1	1	1	1	2	1	1	3	1	1	1	1
406	6	19	17	1	1	0	0	0	0	1	1	1	2	2	1	1	2	1	1	2	2	1	2	1	1	2	1	2	1	1	1	1	1	1	1	1	1	1	1	2	2	2	2	1	1	1	1
516	4	25	15	3	1	1	0	0	0	1	1	1	1	1	1	1	1	1	1	1	2	1	1	1	1	3	1	1	1	1	2	1	1	1	1	1	1	1	1	2	2	2	1	1	2	1	1
519	4	22	18	2	2	0	0	0	0	1	1	1	2	3	1	2	1	1	1	2	3	1	2	2	2	2	2	1	1	1	1	1	1	1	1	1	1	1	1	2	1	2	2	2	2	1	1
533	4	19	15	3	2	0	0	0	0	1	3	3	1	2	1	1	2	1	1	1	1	3	1	2	1	3	3	1	1	2	1	1	1	1	1	1	1	1	1	3	1	1	1	3	1	1	1
538	4	18	18	1	1	0	0	0	0	1	1	1	2	1	1	1	1	1	1	1	3	1	2	2	1	1	1	1	1	1	1	1	1	1	1	1	1	1	1	3	2	3	1	1	1	1	1
577	3	19	18	2	2	0	0	0	0	1	1	1	1	1	1	1	1	2	1	1	1	2	2	1	1	3	2	1	1	2	1	1	1	1	1	1	1	1	2	2	1	1	1	1	2	2	1
691	9	18	16	1	1	1	0	0	0	2	1	1	1	1	1	1	2	1	1	1	3	2	1	1	2	2	1	2	1	2	1	1	1	1	1	1	1	1	1	3	2	1	1	1	1	1	1
697	6	18	16	1	2	0	0	0	0	1	2	1	1	1	1	1	1	2	1	1	1	2	1	1	2	2	1	1	1	1	1	1	1	1	1	1	1	1	1	3	2	2	1	2	1	1	1
829	10	21	17	2	1	0	0	0	0	1	3	1	2	3	1	2	3	2	1	1	1	1	1	1	3	2	2	3	1	1	1	1	1	1	1	1	1	1	1	2	3	1	1	1	1	1	1
897	3	22	16	2	1	0	0	0	0	1	1	1	1	1	1	1	1	1	1	1	2	1	1	1	1	1	1	1	1	1	1	1	1	1	1	1	1	1	1	2	2	2	1	2	2	1	1
951	10	20	18	2	1	0	0	0	0	1	1	1	1	3	1	1	1	1	1	1	2	1	2	2	3	3	2	2	1	1	1	1	1	1	1	1	1	1	1	2	1	1	4	1	1	1	1
970	10	21	16	2	2	1	0	0	0	1	1	1	1	1	1	1	1	2	1	2	2	2	1	2	2	2	2	1	1	1	1	1	1	1	1	1	1	1	1	2	2	2	1	2	2	1	1
1015	3	22	18	2	2	0	0	0	0	1	1	1	1	1	1	1	1	1	1	1	2	1	1	1	1	2	2	1	1	1	1	1	1	1	1	1	1	1	1	2	2	2	1	1	2	1	2
1061	11	19	17	1	1	0	0	0	0	3	1	1	1	2	1	1	1	1	1	1	2	1	2	1	1	1	1	1	2	2	1	1	1	1	1	1	1	1	1	2	2	1	1	1	1	2	1
614	3	19	16	5	1	0	0	1	0	1	1	1	1	2	1	2	1	1	1	1	1	1	1	2	2	1	1	2	1	1	1	1	1	1	1	1	1	1	1	1	2	1	1	2	2	1	2
663	11	18	16	3	3	0	0	1	0	1	2	1	2	1	1	1	1	1	1	1	1	1	1	1	1	1	1	1	2	1	1	1	1	1	1	1	1	1	1	2	2	2	2	1	1	1	1
670	4	24	15	4	1	1	0	1	0	2	1	2	1	1	1	1	1	1	1	1	1	1	1	1	2	2	2	1	2	1	1	1	1	1	1	1	1	1	1	1	1	1	1	2	2	2	2
28	2	25	20	2	1	0	0	0	0	1	1	2	1	1	1	1	1	1	1	1	2	1	1	1	1	2	1	1	1	2	1	1	1	1	1	1	1	1	1	2	2	2	2	1	2	1	1
106	5	20	16	1	1	0	0	0	0	1	1	1	1	2	1	1	1	1	1	1	3	1	2	2	1	1	1	1	1	2	1	1	1	1	1	1	1	1	1	2	2	2	3	1	1	1	1
141	4	20	17	3	1	0	0	0	0	1	1	2	1	2	1	2	1	1	1	1	1	1	2	1	1	3	1	1	1	1	1	1	1	1	1	1	2	1	1	1	1	2	2	2	2	1	2
233	1	21	17	3	1	0	0	0	0	1	3	1	1	2	1	1	1	1	1	1	1	1	1	2	2	1	1	2	2	1	1	1	1	1	1	1	1	1	1	2	1	2	2	1	2	1	1
331	1	24	15	3	2	0	0	0	0	1	1	1	1	1	1	1	1	1	1	1	1	2	3	1	1	1	1	1	1	3	1	1	1	1	1	1	1	2	1	2	1	2	1	1	2	1	1
353	6	19	16	3	2	0	0	0	0	1	1	1	1	1	1	1	1	1	1	1	1	2	1	1	1	1	2	1	1	1	1	1	1	1	1	1	1	1	1	4	1	2	1	1	3	1	1
415	6	20	16	2	2	0	0	0	0	1	3	1	1	1	1	1	1	1	1	1	2	1	1	2	2	1	1	1	1	1	1	1	1	1	1	1	1	1	1	3	2	2	2	2	1	1	1
444	6	21	18	1	1	0	0	0	0	1	3	2	1	1	1	1	2	1	1	1	3	1	2	2	2	2	1	1	2	1	1	1	1	1	1	1	1	1	1	2	2	2	1	2	1	2	1
540	4	18	16	1	2	0	0	0	0	1	1	1	1	1	1	1	1	1	1	1	1	1	1	3	1	1	1	2	2	1	2	1	1	1	1	1	1	1	1	2	2	1	2	1	1	1	1
547	4	19	15	2	1	1	0	0	0	3	1	1	1	1	1	2	1	1	1	1	1	1	1	1	1	1	1	1	1	1	1	1	1	1	1	1	1	1	1	2	3	2	3	1	1	1	1
660	11	20	18	1	1	0	0	0	0	1	1	1	1	1	1	1	1	1	1	1	1	1	2	1	2	2	1	2	2	2	1	1	1	1	1	1	1	1	1	2	1	2	1	2	1	1	1
726	6	18	15	2	1	0	0	0	0	1	1	1	1	1	1	1	1	1	1	1	1	1	1	2	1	3	1	1	1	1	1	1	1	1	1	1	1	1	1	1	1	2	4	1	2	2	1
933	10	21	17	3	3	0	0	0	0	1	3	1	1	1	1	1	1	1	1	1	1	1	1	1	1	3	2	1	1	2	1	1	1	1	1	1	1	1	1	2	2	2	3	1	1	1	1
945	10	18	17	1	1	0	0	0	0	1	3	1	1	2	1	2	3	1	1	1	1	1	1	2	1	1	2	1	1	1	1	1	1	1	1	1	1	1	1	2	2	1	2	2	2	1	2
952	10	25	19	2	1	0	1	0	0	1	1	1	1	1	1	1	1	1	1	1	3	1	3	2	2	1	1	2	1	2	1	1	1	1	1	1	1	1	1	3	2	1	2	1	1	1	1
1021	3	22	17	3	1	0	0	0	0	1	2	1	1	1	1	1	1	1	1	1	2	1	2	2	2	3	2	1	1	1	1	1	1	1	1	1	1	1	1	2	2	2	1	2	2	1	2
1025	3	22	18	4	2	0	0	0	0	1	1	1	1	1	1	1	1	1	1	1	2	1	1	1	1	1	3	1	1	1	1	1	1	1	1	1	1	1	1	2	2	3	1	2	2	1	1
1083	7	21	16	4	1	0	0	0	0	2	1	2	2	2	1	1	1	1	1	2	2	1	2	2	3	3	1	1	1	1	1	1	1	1	1	1	1	1	1	2	2	3	3	1	1	1	1
1086	7	20	17	3	2	0	0	0	0	1	1	1	1	1	1	1	1	2	1	1	1	1	1	1	1	1	1	1	1	1	1	1	1	1	1	2	2	1	1	5	1	1	1	1	1	1	1
72	3	25	18	2	3	0	0	1	0	1	1	1	2	3	1	3	1	1	1	1	1	2	1	3	2	1	1	1	1	1	2	1	1	1	1	1	1	1	1	5	2	1	1	1	1	1	1
79	3	18	15	3	3	0	0	1	0	1	1	1	1	1	1	1	1	2	1	1	1	2	1	2	1	3	1	2	2	2	1	1	1	1	1	1	1	1	1	2	2	2	1	1	1	1	1
197	1	20	14	2	1	0	0	1	0	1	1	1	1	2	1	1	1	1	1	1	1	1	1	2	2	2	1	1	1	2	2	1	1	1	1	1	1	1	1	2	2	2	2	1	1	1	1
530	4	20	14	2	1	0	0	1	0	1	1	1	2	1	1	1	2	1	1	1	2	1	3	2	2	3	3	1	1	1	1	1	1	1	1	1	1	1	1	3	2	1	1	2	3	1	1
570	4	18	16	3	1	0	0	1	0	1	3	1	2	1	1	2	1	3	1	1	2	1	2	2	1	3	2	2	2	1	1	1	1	1	1	1	1	1	1	2	2	2	1	2	1	1	1
793	4	19	16	3	1	0	0	1	0	1	1	1	2	3	1	1	1	1	1	1	3	2	1	3	2	3	1	1	2	2	1	1	1	1	1	1	2	1	1	2	1	1	1	2	2	1	1
867	10	27	18	3	1	1	0	1	0	1	2	1	1	1	1	1	1	1	1	2	2	1	1	1	1	2	1	2	2	1	3	1	1	1	1	1	1	1	1	1	1	2	1	2	1	1	1
1180	10	21	17	1	1	0	0	1	0	1	1	1	1	1	1	2	1	3	1	2	1	1	3	1	1	2	3	1	1	2	1	1	1	1	1	1	1	1	1	2	4	2	1	1	1	1	1
130	4	21	18	2	2	0	0	0	0	1	1	1	1	1	1	1	1	1	1	1	2	1	1	1	1	2	1	2	1	1	2	1	1	1	1	1	2	1	1	2	2	2	1	2	1	1	1
178	1	18	18	2	3	0	0	0	0	1	1	1	1	1	1	1	1	1	1	1	1	1	2	1	2	3	1	1	1	2	1	1	1	1	1	1	1	1	1	2	2	3	2	1	2	1	1
230	1	19	17	1	1	0	0	0	0	1	1	1	1	1	1	1	1	1	1	1	1	1	1	2	1	2	1	1	1	1	1	1	1	1	1	1	1	1	1	2	3	2	1	2	2	1	2
294	1	21	16	3	2	0	1	0	0	1	1	1	1	1	1	2	1	1	1	1	2	1	1	2	1	1	2	2	1	2	1	1	1	1	1	1	1	1	1	1	2	2	3	2	1	1	1
355	6	18	16	3	1	1	0	0	0	1	1	1	2	1	1	1	1	1	1	1	2	1	2	1	2	1	1	1	1	1	1	1	1	1	1	1	1	1	1	3	3	3	1	1	2	1	1
375	6	19	16	2	1	0	0	0	0	1	1	1	1	3	1	2	1	2	1	1	1	2	1	3	2	3	1	1	1	2	2	1	1	1	1	1	1	1	1	2	2	2	1	2	2	1	1
610	3	19	17	3	1	0	0	0	0	1	2	1	1	1	1	1	1	1	1	1	1	1	2	1	1	1	1	1	1	1	1	1	1	1	1	1	1	1	1	1	3	3	4	1	1	1	1
611	3	21	17	2	1	0	0	0	0	1	2	1	1	1	1	1	1	1	1	1	1	1	1	1	1	1	1	1	2	1	1	1	1	1	1	1	1	1	1	2	1	2	2	1	2	2	2
661	11	18	17	2	1	0	0	0	0	1	2	1	1	3	1	1	1	1	1	1	2	1	2	2	1	1	1	1	1	1	1	1	1	1	1	1	1	1	1	2	2	2	2	2	1	2	2
767	11	22	17	3	1	0	0	0	0	2	1	1	1	2	1	1	1	1	1	1	2	1	1	2	1	2	1	1	1	2	1	1	1	1	1	1	1	1	1	2	4	2	2	1	1	1	1
994	10	26	19	3	2	1	0	0	0	1	1	1	1	1	1	1	1	2	1	1	2	1	1	1	2	1	1	1	1	1	1	1	1	1	1	1	1	1	1	2	3	2	2	2	2	1	1
26	2	19	13	5	1	0	0	1	0	3	2	1	1	2	1	2	1	1	1	1	1	1	2	2	1	2	1	1	1	1	2	1	1	1	1	1	1	1	1	5	1	1	3	1	1	1	1
88	5	20	16	3	2	0	0	1	1	2	1	1	1	1	1	2	1	3	2	1	1	1	1	2	3	3	1	1	1	1	2	1	1	1	1	1	1	1	1	2	2	2	1	2	1	2	2
338	1	21	16	1	2	1	0	1	0	1	1	1	1	1	1	2	1	2	1	1	1	3	1	2	2	1	1	2	3	1	1	1	1	1	1	1	1	1	1	1	1	1	3	1	1	2	2
851	10	24	15	3	3	0	0	1	1	1	1	1	1	2	1	1	1	1	1	1	1	1	1	2	2	1	1	2	1	2	1	1	1	1	1	2	2	1	1	2	2	1	1	2	1	1	1
992	10	29	18	2	1	0	0	1	0	1	1	3	1	1	1	1	1	1	1	2	1	1	3	1	2	1	1	1	1	1	1	1	1	1	1	1	1	1	1	3	2	3	2	1	2	1	1
1036	3	22	19	2	3	0	0	1	1	1	2	1	2	1	1	1	1	1	1	1	2	1	2	3	2	1	1	1	2	1	1	1	1	1	1	1	1	1	1	1	2	2	2	2	2	1	2
1173	10	38	16	8	2	0	0	1	0	1	1	1	3	1	1	1	1	1	1	3	3	3	1	1	2	2	1	2	2	1	1	1	1	1	1	1	1	1	1	1	2	2	1	2	2	1	2
90	5	28	26	1	1	0	0	0	0	1	1	1	1	1	1	1	1	3	1	1	1	2	1	1	1	1	3	1	4	2	2	1	1	1	1	1	1	1	1	2	1	2	1	2	1	1	1
223	1	21	19	1	1	0	0	0	1	1	2	3	1	1	1	3	1	2	1	1	3	1	2	1	3	2	2	2	2	1	1	1	1	1	1	1	1	1	1	1	3	3	3	1	1	1	1
224	1	19	15	2	1	0	0	0	0	2	3	3	1	3	1	1	2	1	1	2	2	1	2	2	3	1	2	2	2	1	1	1	1	1	1	1	1	1	1	2	4	2	2	1	1	1	1
403	6	19	17	1	1	0	0	0	0	1	1	1	1	3	1	1	1	1	1	1	3	1	2	3	2	3	3	1	2	2	1	1	1	1	1	1	1	1	1	3	1	2	4	1	1	1	1
517	4	29	17	2	2	1	0	0	0	1	3	1	1	1	1	1	1	1	1	1	1	2	3	1	1	1	2	1	3	1	1	1	1	1	1	1	1	1	1	2	2	2	2	1	2	1	2
590	3	28	15	7	2	0	0	0	0	2	3	1	1	2	1	2	1	1	1	1	1	1	1	2	3	2	2	2	1	1	1	1	1	1	1	1	1	1	1	5	4	1	1	1	1	1	1
664	11	23	16	3	1	0	0	0	0	1	3	1	1	1	1	1	1	3	1	1	1	1	1	2	2	2	1	1	2	1	2	1	1	1	1	1	2	1	1	2	2	2	1	2	1	1	2
214	1	21	17	1	1	0	0	1	1	1	1	1	1	1	1	1	1	2	1	1	1	2	1	2	1	1	1	1	2	2	1	1	1	1	1	1	1	1	1	2	2	2	2	2	2	1	1
408	6	23	14	6	1	0	0	1	0	1	1	1	1	1	1	1	1	1	1	1	3	2	2	1	1	2	1	2	1	2	2	1	1	1	1	1	1	1	1	2	3	2	1	1	1	1	2
669	4	22	18	3	2	0	0	1	0	1	1	2	3	1	1	2	1	1	1	1	2	2	1	2	2	3	1	2	2	1	2	1	1	1	1	1	1	1	1	4	3	1	1	1	1	1	1
94	5	23	16	2	2	0	0	0	0	1	1	1	1	1	1	1	1	3	1	1	3	1	1	2	3	3	3	1	1	1	1	1	1	1	1	1	1	1	1	5	5	1	2	1	1	1	1
1178	10	22	17	3	2	0	0	0	0	1	1	3	1	3	1	1	1	1	1	1	1	1	1	3	1	1	1	2	1	2	1	1	1	1	1	1	1	1	1	3	2	2	1	2	2	1	2
273	1	23	15	2	1	0	0	1	0	1	1	1	1	1	1	1	1	2	1	1	1	3	1	2	1	1	1	2	2	2	2	1	1	1	1	2	2	1	1	2	2	2	1	1	1	1	1
282	1	20	15	2	1	1	0	1	0	1	1	1	2	3	1	1	2	2	1	1	3	1	2	3	2	1	2	1	1	1	1	1	1	1	1	1	1	1	1	2	3	2	1	4	2	1	2
312	1	21	15	2	1	0	0	1	0	1	1	1	1	3	1	1	1	1	1	1	2	1	2	2	1	1	1	1	4	2	2	1	1	1	1	1	1	1	1	2	2	3	1	1	1	1	1
616	4	20	16	2	2	0	1	0	0	2	3	1	1	1	1	2	1	2	1	1	1	2	1	2	1	1	2	2	1	2	2	1	1	1	1	1	1	1	1	4	1	2	1	2	2	1	2
1090	7	20	17	1	2	0	0	0	0	1	1	1	1	1	1	1	1	1	1	1	2	1	1	2	1	1	1	1	1	1	2	1	1	1	1	1	1	1	1	3	5	2	3	1	1	1	1
539	4	18	16	2	3	1	1	1	1	1	1	1	1	1	1	2	1	1	1	1	2	1	2	3	1	3	2	2	2	2	1	1	1	1	1	2	2	1	1	2	2	2	3	1	1	1	1
557	4	19	19	3	1	0	1	1	0	1	3	1	1	3	1	2	3	2	1	1	2	1	3	2	1	3	1	1	2	1	1	1	1	1	1	1	1	1	1	1	5	3	2	2	2	1	1
786	4	19	16	3	1	0	0	1	0	1	2	1	1	2	1	1	2	1	1	3	2	2	2	2	2	3	1	1	1	1	2	1	1	1	1	1	1	1	1	2	3	4	2	1	2	2	1
930	10	19	16	3	1	0	0	1	0	1	1	1	1	3	1	2	1	1	1	1	2	2	3	2	2	2	1	1	2	1	2	1	1	1	1	1	1	1	1	2	2	3	3	2	1	1	2
1039	11	32	17	2	1	1	1	1	1	1	1	1	2	2	1	1	1	2	2	1	2	1	1	1	2	2	1	1	1	2	3	1	1	1	1	1	1	1	1	1	3	3	1	2	2	1	2
1170	10	29	21	2	1	1	1	1	1	1	1	1	1	1	1	1	1	1	1	1	3	1	3	1	1	3	1	2	1	2	2	1	1	1	1	2	2	1	1	2	1	2	3	2	1	1	1
630	11	23	16	2	1	0	1	0	1	1	2	1	2	3	1	1	1	2	1	1	2	1	1	2	1	1	1	2	2	1	2	1	1	1	1	1	2	1	1	1	4	2	2	2	2	1	1
734	6	23	19	1	1	0	0	0	0	1	3	2	2	3	1	1	1	1	1	2	1	1	1	2	2	1	1	1	1	2	1	1	1	1	1	1	1	1	1	3	3	3	3	2	2	1	1
1011	3	22	17	3	1	0	0	0	0	1	3	1	1	2	1	1	1	1	1	1	2	1	2	3	3	1	1	2	1	1	1	1	1	1	1	1	1	1	1	3	2	3	2	2	2	2	2
329	1	23	18	2	1	0	0	1	0	1	1	1	3	1	1	2	1	1	1	1	3	2	3	2	3	2	1	2	2	1	1	1	1	1	1	1	1	1	1	3	2	4	4	1	1	1	1
896	3	22	15	3	2	0	1	1	1	1	2	1	1	1	1	2	1	1	1	1	2	2	1	3	2	2	1	4	3	4	4	1	1	1	1	1	1	1	1	1	1	1	1	1	1	1	1
950	10	18	16	2	3	0	0	1	1	1	1	1	1	3	1	1	1	1	1	1	1	2	1	2	1	3	3	2	2	5	2	1	1	1	1	1	1	1	1	1	2	2	1	2	1	1	2
384	6	19	17	1	2	0	0	0	0	1	2	1	2	2	1	1	1	2	1	1	1	1	1	2	1	1	2	1	1	2	1	1	1	1	1	2	2	1	1	4	3	3	1	2	1	1	2
4	2	18	16	2	1	0	0	1	0	2	2	1	1	1	1	1	1	2	1	1	2	1	2	2	1	2	2	3	1	4	1	1	1	1	1	1	1	1	1	2	3	3	2	1	1	2	1
496	3	21	16	4	1	0	0	1	0	1	1	1	1	1	1	1	1	1	1	1	3	1	1	2	1	1	1	1	1	1	2	1	1	1	1	1	1	1	1	2	3	3	2	1	3	3	2
968	10	21	17	5	1	0	0	1	0	1	3	1	1	1	1	1	1	1	2	1	1	1	1	3	2	2	1	2	1	2	2	1	1	1	1	1	1	1	1	5	2	2	2	2	2	1	1
1099	11	19	17	1	1	0	0	1	1	2	2	1	2	1	1	1	1	2	1	2	1	2	1	3	1	2	1	2	1	2	1	1	1	1	1	1	1	1	1	4	4	4	1	2	1	1	1
458	6	21	16	2	1	0	0	0	0	2	1	2	1	2	1	2	1	1	1	1	2	1	2	1	2	3	2	1	4	2	1	1	1	1	1	1	1	1	1	2	2	3	1	1	3	3	2
528	4	20	18	1	1	1	0	0	0	1	1	1	2	1	1	1	2	1	1	1	3	1	2	3	2	2	1	1	1	2	1	1	1	1	1	1	1	1	1	2	3	3	3	2	3	2	2
652	11	18	15	1	1	0	1	0	1	1	2	1	1	1	1	1	1	2	1	1	1	2	1	2	1	3	1	2	1	1	1	1	1	1	1	2	2	1	1	3	3	2	2	2	2	2	2
177	1	31	17	7	1	1	1	1	1	1	3	1	1	1	1	3	3	3	3	1	3	3	3	3	1	1	3	2	2	2	1	1	1	1	1	1	2	1	1	4	2	2	2	2	2	1	2
306	1	22	15	2	1	0	0	1	0	1	2	1	1	3	1	2	1	3	1	1	3	1	1	3	3	3	3	1	2	1	1	1	1	1	1	1	1	1	1	1	5	4	1	5	2	1	1
1033	3	22	16	4	1	0	1	1	1	1	3	1	1	1	1	2	1	1	1	2	2	1	2	2	1	2	1	2	3	2	4	1	1	1	1	2	2	1	1	1	2	3	1	2	1	1	1
309	1	22	16	3	1	1	0	1	0	1	3	1	1	1	1	2	1	1	1	1	3	1	2	2	1	1	1	2	1	2	2	1	1	1	1	2	1	1	1	2	3	3	2	2	2	2	2
497	3	21	15	3	1	0	0	1	0	1	3	1	1	3	1	1	1	1	1	1	3	1	2	3	1	1	1	4	2	1	2	1	1	1	1	1	1	1	1	2	3	3	3	1	1	2	2
628	4	22	16	2	1	1	0	1	0	1	1	1	1	1	1	2	1	1	1	1	1	2	1	2	1	1	2	5	5	1	4	1	1	1	1	1	1	1	1	2	1	2	2	1	1	1	1
1175	10	19	17	3	1	0	0	0	1	1	3	1	2	3	1	1	3	3	1	1	2	1	1	3	1	1	3	2	2	1	2	1	1	1	1	1	1	1	1	3	4	4	4	2	1	1	1
668	4	21	17	3	1	0	1	1	1	1	2	1	1	1	1	1	1	1	1	2	1	1	1	3	2	2	2	4	1	3	3	1	1	1	1	1	1	1	1	1	2	3	4	2	2	1	1
779	11	18	15	1	1	0	1	1	0	1	3	1	1	3	1	2	1	2	2	1	1	2	1	3	1	1	1	2	2	2	3	1	1	1	1	2	2	1	2	2	5	2	1	2	1	1	1
437	6	21	18	2	1	0	0	0	1	1	1	1	2	2	1	1	1	1	1	1	2	2	2	1	1	1	1	2	2	2	2	1	1	1	1	1	1	1	1	1	4	4	2	3	2	2	2
61	3	26	18	2	1	0	0	1	0	1	3	1	2	3	1	1	1	3	1	1	3	3	2	3	3	3	3	1	3	1	1	1	1	1	1	1	1	1	1	5	4	5	1	3	3	1	2
824	10	20	17	2	1	0	0	1	0	1	2	1	2	3	1	2	1	1	1	1	3	1	3	1	1	1	1	2	1	5	1	1	1	1	1	1	1	1	1	1	5	4	3	2	4	1	2
827	10	21	17	1	1	0	0	1	0	1	1	1	1	1	1	2	2	1	1	1	2	2	2	3	2	1	1	2	1	1	1	1	1	1	1	1	1	1	1	4	5	2	5	4	2	1	3
620	4	23	16	2	1	1	0	1	1	1	1	1	1	1	1	2	1	2	1	1	1	2	1	3	1	2	2	2	3	1	2	1	1	1	1	2	2	4	2	3	2	2	3	4	2	1	1
272	1	20	17	1	1	1	0	1	1	1	3	1	2	2	1	2	1	3	1	1	3	2	1	2	1	1	3	2	1	1	2	1	1	1	1	1	1	1	1	1	4	4	5	4	5	2	3
944	10	18	15	1	1	0	0	1	1	1	3	2	1	3	1	2	1	1	1	1	3	2	1	3	3	3	1	4	5	4	5	1	1	1	1	1	2	1	1	2	2	2	2	3	2	1	2
817	10	19	14	4	1	0	0	1	1	1	1	1	1	1	1	3	1	2	1	2	3	2	1	2	2	2	1	2	5	4	4	1	1	1	1	2	1	1	1	5	2	3	1	4	4	1	1
436	6	21	15	4	1	0	0	1	0	1	2	1	1	1	1	2	2	1	1	2	3	1	3	3	1	1	1	3	5	1	1	1	1	1	1	1	1	1	1	5	3	4	4	4	4	1	3
978	10	43	17	7	2	0	1	1	1	1	3	1	1	3	1	1	1	1	1	1	1	1	1	1	1	1	1	5	1	4	5	1	1	1	1	1	1	2	1	5	5	5	5	1	2	1	1
684	9	18	16	1	1	0	1	1	1	1	3	1	1	1	1	3	1	2	1	1	3	3	1	3	3	2	1	5	4	5	5	1	1	1	1	1	2	1	1	1	5	5	1	5	3	1	2
542	4	19	14	4	1	0	1	1	1	1	1	1	1	3	3	3	3	3	3	1	3	3	3	3	1	1	1	5	5	2	5	1	1	1	1	2	2	1	1	5	4	5	4	4	2	1	2
899	3	35	18	5	1	0	1	1	1	1	1	1	2	2	1	1	1	1	1	1	3	3	3	2	1	2	1	1	5	4	4	1	1	1	1	1	2	2	1	2	5	5	5	5	5	5	5
69	3	18	17	2	1	0	0	0	0	1	1	1	1	1	1	1	1	1	1	2	1	1	1	1	1	1	1	1	1	1	1	2	1	1	1	1	1	1	1	1	1	1	1	1	1	1	1
82	3	18	17	2	2	0	0	0	0	1	1	1	1	1	1	2	1	1	1	1	1	2	1	1	1	2	1	1	1	1	1	2	1	1	1	1	1	1	1	1	1	1	1	1	1	1	1
123	4	20	18	3	2	0	0	0	0	1	1	1	1	1	1	1	1	1	1	1	1	1	1	1	1	1	1	1	1	1	1	1	1	1	2	1	1	1	1	1	1	1	1	1	1	1	1
357	6	19	17	3	2	0	0	0	0	1	1	1	1	1	1	1	1	2	1	2	1	1	1	2	3	1	1	1	1	1	1	2	1	1	1	1	1	1	1	1	1	1	1	1	1	1	1
592	3	27	15	3	1	0	0	0	0	1	1	1	1	1	1	1	1	1	1	1	1	1	1	1	1	3	1	1	1	1	1	2	1	1	1	1	1	1	1	1	1	1	1	1	1	1	1
997	10	18	17	1	2	0	0	0	0	1	1	3	1	1	1	1	1	1	1	1	1	2	2	1	1	1	1	1	1	1	1	2	1	1	1	1	1	1	1	1	1	1	1	1	1	1	1
1029	3	22	18	1	1	0	0	0	1	1	3	1	1	1	1	1	1	1	1	2	2	2	1	1	1	2	1	1	1	1	1	2	1	1	1	1	1	1	1	1	1	1	1	1	1	1	1
71	3	23	18	3	2	0	0	1	0	1	1	1	1	1	1	1	1	1	1	1	1	1	1	2	3	3	2	1	1	1	1	2	1	1	1	1	1	1	1	1	1	1	1	1	1	1	1
1058	11	20	15	3	3	0	0	1	0	1	2	1	2	1	1	1	2	1	2	1	2	1	1	1	2	1	1	1	1	1	1	2	1	1	1	1	1	1	1	1	1	1	1	1	1	1	1
195	1	23	16	3	2	0	0	0	0	1	3	1	1	1	1	1	1	1	1	2	1	1	1	1	1	3	1	1	2	1	1	1	2	1	1	1	1	1	1	1	1	1	1	1	1	1	1
318	1	21	16	3	2	0	0	0	0	1	1	1	1	1	1	2	1	1	1	1	1	1	1	2	1	1	1	1	1	2	1	2	1	1	1	1	1	1	1	1	1	1	1	1	1	1	1
374	6	19	17	1	2	0	0	0	0	2	1	1	1	1	1	1	1	1	1	2	1	1	1	2	2	1	1	1	1	1	1	1	2	1	1	1	1	1	1	1	1	2	1	1	1	1	1
389	6	23	20	2	2	0	0	0	0	1	3	2	1	1	1	1	1	1	1	1	1	1	1	2	1	3	1	1	1	1	1	2	1	1	1	1	1	1	1	1	1	1	1	1	2	1	1
414	6	20	15	1	2	0	0	0	0	1	1	1	1	1	1	1	1	1	1	1	1	1	1	1	1	2	1	1	1	2	1	1	2	1	1	1	1	1	1	1	1	1	1	1	1	1	1
689	9	18	17	1	2	1	0	0	0	1	1	1	1	1	1	1	1	2	1	2	1	2	1	2	1	2	1	1	1	1	1	2	1	1	1	1	1	1	1	2	1	1	1	1	1	1	1
692	9	20	18	2	1	0	0	0	0	2	1	1	1	1	1	1	1	1	1	1	2	1	1	1	2	2	1	1	1	1	1	1	1	2	1	1	1	1	1	1	1	1	2	1	1	1	1
842	10	20	16	2	1	1	0	0	0	1	3	1	1	1	1	1	1	1	1	1	1	1	1	2	3	1	1	1	1	1	1	2	1	1	1	1	1	1	1	1	1	1	1	2	1	1	1
866	10	25	15	3	1	0	0	0	0	1	3	1	1	1	1	1	1	1	1	1	3	1	3	1	2	3	1	1	1	1	2	1	1	2	1	1	1	1	1	1	1	1	1	1	1	1	1
1172	10	20	19	1	2	0	0	0	0	1	2	1	1	1	1	1	1	1	1	1	1	1	2	1	1	2	1	1	1	1	1	1	2	1	1	1	1	1	1	1	2	1	1	1	1	1	1
191	1	18	16	3	1	0	0	1	0	1	2	1	1	1	1	1	1	3	1	1	2	2	1	2	2	1	1	1	1	1	1	2	1	1	1	1	1	1	1	1	1	1	2	1	1	1	1
295	1	21	16	2	1	1	0	1	0	1	1	1	1	1	1	1	2	1	1	2	3	3	1	1	3	1	1	1	1	1	1	2	1	1	1	1	1	1	1	1	1	2	1	1	1	1	1
821	10	24	17	4	2	1	0	1	0	1	1	1	1	1	1	1	1	2	1	1	1	1	1	2	1	2	1	1	1	1	1	1	2	1	1	1	1	1	1	1	2	1	1	1	1	1	1
1010	3	22	17	1	2	0	0	1	0	1	2	1	1	1	1	1	1	1	1	2	2	1	1	1	1	2	1	1	1	1	1	1	2	1	1	1	1	1	1	1	2	1	1	1	1	1	1
1027	3	23	19	2	1	0	0	0	0	1	1	1	2	1	1	1	1	1	1	1	2	1	2	1	2	2	1	2	1	1	1	1	2	1	1	1	1	1	1	1	1	2	1	1	1	1	1
179	1	18	16	1	3	0	1	1	0	2	3	1	1	1	1	2	1	1	1	1	1	2	1	1	2	2	1	1	1	1	2	2	1	1	1	1	1	1	1	1	1	2	1	1	1	1	1
321	1	23	18	2	1	0	0	1	0	1	1	1	1	1	1	1	2	1	1	2	3	1	1	1	2	1	1	1	1	1	1	2	1	1	1	1	1	1	1	2	1	2	1	1	1	1	1
335	1	21	15	3	2	0	0	1	0	1	1	1	1	1	1	1	1	1	1	1	1	1	1	1	1	2	1	1	1	1	1	1	2	1	1	1	1	1	1	1	1	1	1	1	2	1	2
1101	11	19	15	1	2	0	0	1	0	1	1	1	1	1	1	1	1	1	1	1	1	2	1	1	1	3	1	1	1	1	1	1	2	1	1	1	1	1	1	2	1	2	1	1	1	1	1
1119	11	19	16	3	3	0	0	1	0	1	1	2	1	1	1	1	2	2	1	1	1	1	1	1	3	2	1	1	2	1	1	2	1	1	1	1	1	1	1	1	1	2	1	1	1	1	1
157	1	18	18	5	1	0	0	0	0	1	1	1	1	1	1	1	1	1	1	1	1	1	1	2	1	2	2	1	1	2	1	1	2	1	1	1	1	1	1	1	2	1	1	1	2	1	1
428	6	20	15	2	1	0	0	0	0	1	1	1	2	1	1	1	1	1	1	1	2	1	2	1	2	1	1	1	1	2	1	2	1	1	1	1	1	1	1	1	2	2	1	1	1	1	1
674	4	29	12	5	1	0	0	0	0	1	1	1	2	1	1	1	2	1	1	2	2	1	2	1	1	2	1	2	1	1	1	2	1	1	1	1	2	1	1	2	1	1	1	1	1	1	1
850	10	24	16	2	1	0	0	0	0	1	1	1	1	1	1	1	1	1	1	1	2	1	2	2	1	1	1	1	1	1	1	1	2	1	1	1	1	1	1	2	2	2	1	1	1	1	1
937	10	20	16	2	2	0	0	0	0	1	1	1	1	1	1	1	1	1	1	1	3	1	1	1	2	1	1	1	1	1	1	2	1	1	1	1	1	1	1	1	2	2	2	1	1	1	1
1141	11	19	16	3	2	0	0	0	0	1	3	1	1	3	1	1	1	1	1	1	1	1	1	1	3	1	2	1	1	1	1	2	1	1	1	1	1	1	1	1	1	1	1	1	2	2	2
249	3	20	15	1	1	0	0	1	0	1	1	1	1	1	1	1	1	1	1	1	2	1	2	1	2	3	1	1	1	2	1	2	1	1	1	1	1	1	1	2	1	2	1	1	1	1	1
267	1	22	17	2	1	1	0	1	0	1	2	1	1	1	1	2	2	1	1	1	2	2	1	1	1	2	1	2	1	2	1	2	1	1	1	1	1	1	1	1	2	1	1	1	1	1	1
919	11	20	17	1	2	0	0	1	0	1	3	1	1	2	1	1	1	1	1	1	1	1	1	1	1	2	2	1	2	1	1	2	1	1	1	1	1	1	1	2	1	2	1	1	1	1	1
192	1	18	18	1	1	0	0	0	0	1	1	3	1	1	1	1	1	1	1	1	1	1	1	1	1	1	1	1	1	1	1	1	2	1	1	1	1	1	1	2	1	3	2	1	1	1	1
207	1	19	15	1	1	0	0	0	0	1	3	1	2	1	1	1	1	2	1	1	2	1	1	1	2	3	2	1	1	2	1	1	1	2	1	1	1	1	1	1	2	1	1	1	2	1	2
293	1	24	19	3	1	0	0	0	0	1	1	1	1	1	1	1	1	1	1	1	1	2	1	2	1	2	1	2	1	2	3	2	1	1	1	1	1	1	1	1	1	1	1	1	1	1	1
299	1	21	16	2	1	0	0	0	0	2	1	1	1	1	1	1	1	1	1	1	1	1	1	1	2	2	2	1	1	2	1	2	1	1	1	1	1	1	1	2	2	2	1	1	1	1	1
300	1	23	18	3	1	0	0	0	0	1	1	1	2	2	1	1	1	1	1	1	2	1	2	2	2	1	1	1	1	1	1	2	1	1	1	1	1	1	1	2	2	2	1	2	1	1	1
313	1	27	18	3	1	0	0	0	0	1	1	1	1	1	1	1	1	2	1	2	2	2	3	2	1	1	1	1	1	1	1	2	1	1	1	1	1	1	1	2	2	2	2	1	1	1	1
804	11	20	15	4	1	0	0	0	0	1	3	1	1	2	1	1	1	1	1	1	1	1	1	1	2	2	1	2	2	1	1	1	1	2	1	1	1	1	1	2	1	2	1	1	1	1	1
914	11	20	17	2	2	0	0	0	0	1	2	1	1	1	1	1	1	2	1	1	1	2	1	1	1	1	1	1	1	1	2	1	2	1	1	1	1	1	1	3	2	1	1	1	1	1	1
1081	11	21	15	2	1	0	0	0	0	1	1	1	1	2	1	1	1	1	1	1	2	3	1	2	2	3	1	2	2	1	1	2	1	1	1	1	1	1	1	1	2	2	1	1	1	1	1
1171	10	21	18	2	1	1	1	0	0	1	3	1	2	1	1	2	1	1	1	1	2	1	1	2	2	3	2	1	1	1	2	1	1	2	1	1	1	1	1	1	2	2	1	1	2	1	1
332	1	21	15	1	2	0	0	1	0	1	1	1	1	1	1	2	1	2	1	2	1	2	1	1	2	2	1	1	2	1	1	2	1	1	1	2	2	1	1	1	1	1	2	1	1	1	1
426	6	20	16	4	1	0	1	1	0	1	1	1	1	1	1	1	2	1	1	1	2	1	2	1	2	2	2	1	1	2	1	2	1	1	1	1	1	1	1	1	1	2	2	2	1	1	1
604	3	19	15	1	3	0	0	1	0	2	1	1	1	1	1	1	1	1	1	2	1	1	1	2	3	3	1	1	2	1	1	2	1	1	1	1	1	1	1	1	2	2	1	1	2	1	1
791	4	22	18	1	2	0	0	1	0	1	1	1	1	2	1	1	1	1	2	2	1	1	1	2	2	1	1	1	2	1	2	1	2	1	1	1	1	1	1	1	1	2	1	1	2	1	1
969	10	23	19	1	1	1	0	1	0	1	2	1	2	2	1	2	1	1	1	1	2	1	2	2	2	3	2	1	2	1	1	1	2	1	1	1	1	1	1	2	2	2	1	1	1	1	1
137	4	19	15	2	1	0	0	0	0	3	1	1	3	2	1	2	1	1	1	1	3	1	3	1	3	2	3	1	1	1	1	2	1	1	1	1	1	1	1	2	1	4	2	1	1	1	1
354	6	19	18	1	1	0	0	0	0	1	2	1	1	1	1	2	1	1	1	1	1	1	1	2	1	2	1	1	2	2	1	1	2	1	1	1	1	1	1	2	2	2	1	1	1	1	1
418	6	20	18	1	1	0	0	0	0	1	3	1	1	1	1	1	1	1	1	1	1	1	1	1	2	2	2	1	4	1	1	2	1	1	1	1	1	1	1	2	2	1	1	1	1	1	1
598	3	19	17	3	1	0	0	0	0	2	2	1	1	2	1	2	1	1	1	1	3	1	2	1	3	2	3	2	1	2	1	2	1	1	1	1	1	1	1	1	2	2	2	1	1	1	1
908	11	23	19	2	1	0	0	0	0	1	1	1	1	1	1	1	1	1	1	1	2	1	2	2	2	2	2	1	2	1	1	2	1	1	1	1	1	1	1	2	2	2	2	1	1	1	1
1128	11	25	16	3	2	0	0	0	0	2	2	2	2	2	1	2	1	1	1	1	1	1	1	1	2	2	2	2	2	1	2	2	1	1	1	1	1	1	1	2	2	1	1	1	1	1	1
59	3	17	16	2	1	0	0	1	0	3	1	2	1	3	1	1	1	1	1	1	2	1	2	3	3	3	2	2	2	1	1	2	1	1	1	1	1	1	1	1	2	1	3	1	1	1	1
1102	11	19	15	1	1	0	0	1	0	1	3	1	1	2	1	1	1	1	1	1	1	1	2	2	1	1	1	2	2	2	1	1	1	1	2	1	1	1	1	2	2	1	1	1	1	1	1
54	2	23	27	2	1	0	0	0	0	1	1	1	1	1	1	1	1	1	1	1	1	2	1	2	2	2	1	2	1	2	2	2	1	1	1	1	1	1	1	2	1	2	1	1	2	1	1
111	4	21	19	2	1	0	0	0	0	1	2	1	1	2	1	1	1	1	1	1	1	1	1	1	1	1	1	2	2	1	1	1	2	1	1	1	1	1	1	2	3	2	1	1	1	1	1
343	1	25	21	2	1	0	0	0	0	1	1	1	1	2	1	1	1	1	1	1	3	1	3	3	3	3	1	2	1	1	1	1	2	1	1	1	1	1	1	1	2	2	4	1	1	1	1
367	6	18	15	1	2	1	0	0	0	1	3	1	1	1	1	1	1	1	1	1	2	1	2	1	1	1	1	2	1	2	2	2	1	1	1	1	1	1	1	1	1	2	1	2	2	1	1
289	1	20	16	2	1	0	0	1	0	1	1	1	1	1	1	3	1	1	1	1	3	3	1	1	1	1	1	3	1	1	2	2	1	1	1	1	1	1	1	1	2	2	1	2	1	1	1
1167	9	19	17	1	1	0	0	0	0	1	2	3	2	3	1	1	3	1	1	1	3	1	2	3	1	3	3	1	3	1	2	1	2	1	1	1	1	1	1	1	1	2	4	1	1	1	1
848	10	21	17	2	1	0	0	1	1	1	2	1	2	3	1	1	1	1	1	1	3	1	2	2	2	1	2	1	1	1	1	2	1	1	1	1	1	1	1	1	3	4	2	2	1	1	1
874	10	20	15	2	1	0	1	1	1	1	1	1	2	1	1	1	1	1	1	2	2	1	1	2	1	2	2	1	1	2	1	1	1	2	1	1	2	1	1	2	1	2	1	2	2	2	1
929	10	19	14	2	2	0	1	1	0	1	1	1	1	1	1	2	1	1	1	1	1	2	1	2	1	2	3	1	3	2	2	1	2	1	1	1	1	1	1	4	1	1	1	1	1	1	1
162	1	19	18	1	1	0	0	0	0	1	2	1	2	1	1	2	1	1	1	2	2	1	1	1	2	1	2	1	2	2	1	1	2	1	1	1	1	1	1	2	2	2	2	2	1	1	2
445	6	25	22	3	1	0	0	0	1	1	1	1	2	3	1	1	2	1	2	2	3	1	2	1	2	1	1	2	1	2	1	1	1	2	1	1	1	1	1	2	3	3	2	1	1	1	1
356	6	19	15	1	3	0	0	1	0	1	1	1	1	1	1	1	1	1	1	1	1	1	1	3	3	3	1	1	2	2	1	1	2	1	1	1	1	1	1	1	3	1	3	1	1	2	2
524	4	24	15	4	2	0	0	1	0	1	1	1	1	1	1	1	1	1	1	1	2	1	1	1	3	2	1	2	1	1	2	2	1	1	1	1	1	1	1	2	2	2	1	2	3	1	1
1147	11	19	16	1	1	0	0	1	0	2	3	1	1	1	1	2	2	1	1	1	1	3	1	2	1	2	1	1	1	2	1	1	2	1	1	2	2	1	1	2	4	1	1	1	2	1	1
963	10	22	15	6	1	0	1	0	1	1	3	1	1	1	1	3	3	1	3	1	3	1	1	2	3	3	1	3	2	1	1	1	1	2	1	1	2	1	1	1	1	2	4	2	1	1	1
451	6	21	18	1	1	0	0	1	0	1	2	1	2	1	1	1	1	1	1	2	2	1	2	1	2	2	1	2	2	1	1	1	2	1	1	1	1	1	1	2	3	2	2	2	2	1	1
802	11	20	17	1	1	0	0	1	1	1	3	1	2	1	1	3	2	2	1	2	2	1	1	3	2	2	1	2	1	2	1	2	1	1	1	1	1	1	1	2	1	2	2	2	2	2	2
400	6	19	17	1	3	0	0	0	0	1	2	2	1	1	1	3	2	2	2	2	1	2	1	1	3	3	2	2	3	2	1	1	2	1	1	1	1	1	1	2	1	3	1	2	1	2	2
931	10	18	16	4	1	0	0	0	0	1	1	1	1	3	1	1	1	1	1	1	2	1	2	3	1	1	2	1	1	2	1	1	2	1	1	1	1	1	1	3	3	2	5	1	2	1	1
515	4	27	17	4	1	0	0	1	0	1	3	1	1	2	1	1	1	2	1	1	3	3	1	3	1	1	1	1	1	1	2	2	1	1	1	1	2	1	1	5	3	2	1	1	1	2	2
858	10	22	17	2	1	0	0	1	0	1	3	1	2	3	1	2	3	1	1	1	3	1	3	3	3	3	3	1	1	3	1	1	1	2	1	1	1	1	1	2	3	3	4	1	2	1	1
544	4	19	17	1	1	0	0	0	0	1	1	1	2	1	1	1	1	1	1	1	2	1	1	1	1	2	2	2	2	1	1	1	2	1	1	1	1	1	1	3	2	2	3	1	3	1	3
237	1	19	16	4	1	0	0	1	0	3	3	1	1	1	2	2	2	2	2	1	3	2	1	3	3	1	2	1	1	1	1	1	2	1	1	1	1	1	1	3	4	4	4	2	1	1	1
271	1	25	18	1	1	0	1	1	1	1	1	1	1	1	1	2	2	2	1	1	2	3	1	2	1	2	1	4	1	2	2	2	1	1	1	1	1	1	1	1	2	2	3	2	2	1	2
73	3	18	17	3	1	0	1	1	0	1	1	1	1	2	2	2	1	1	1	1	3	2	1	1	2	2	1	3	5	1	4	1	2	1	1	1	1	1	1	1	2	2	1	2	1	1	2
420	6	20	17	2	1	0	0	1	0	1	1	1	3	1	2	1	1	1	1	2	3	1	3	2	2	3	2	1	1	2	1	2	1	1	1	1	1	1	1	5	2	4	5	1	1	1	1
707	6	18	14	4	1	1	1	1	1	3	3	1	2	3	2	2	2	1	2	1	2	2	1	2	3	2	1	2	2	3	2	1	2	1	1	1	2	1	1	2	1	3	3	2	1	1	3
1107	11	19	17	2	3	1	0	1	0	1	3	1	1	1	1	3	1	1	1	1	3	1	1	2	2	2	1	2	5	2	5	2	1	1	1	2	3	1	2	1	1	1	1	1	1	1	1
986	10	18	15	2	1	0	1	0	0	1	3	1	1	3	1	2	1	1	1	1	2	2	1	3	2	1	1	3	4	4	2	2	1	1	1	1	2	1	1	1	2	1	2	2	1	2	2
236	1	39	17	4	1	0	0	1	0	1	1	1	1	3	1	2	2	2	2	2	2	3	1	2	2	2	2	2	1	2	2	2	1	1	1	1	1	1	1	1	3	3	4	3	2	2	2
1089	7	20	16	3	2	1	1	1	0	1	1	1	1	1	1	1	1	1	1	2	3	1	2	3	3	1	1	1	2	1	1	2	1	1	1	1	1	1	1	3	5	5	2	2	1	1	3
1052	11	21	16	2	2	0	1	1	1	1	2	3	3	2	1	2	2	3	2	3	2	2	1	3	2	1	1	3	1	3	3	2	1	1	1	2	3	2	2	2	1	2	1	3	2	1	1
275	1	23	14	2	1	0	0	1	0	1	3	1	2	3	1	1	1	1	2	1	3	1	2	3	1	2	2	2	2	1	1	1	1	2	1	1	1	1	1	5	5	3	5	2	1	1	1
297	1	20	18	1	1	1	0	1	0	1	1	1	2	1	1	3	1	1	1	1	2	1	2	1	2	2	1	2	2	3	3	1	2	1	1	1	1	1	1	2	3	4	2	2	2	2	2
485	3	21	16	5	1	1	1	1	1	1	2	1	1	1	1	1	1	3	1	2	1	2	1	3	2	3	1	3	3	3	3	1	2	1	1	1	2	1	1	2	3	2	1	3	2	1	2
813	11	27	18	3	1	1	0	1	0	2	3	1	2	3	1	1	3	2	2	1	3	1	3	3	3	3	3	2	1	1	1	1	2	1	1	1	1	1	1	5	3	5	1	5	3	4	2
1055	11	20	15	3	1	0	1	1	0	1	3	1	2	1	1	3	2	2	1	2	3	3	1	3	2	1	1	5	5	2	5	2	1	1	1	1	2	1	1	1	5	3	1	2	1	1	1
466	6	22	19	2	2	0	1	1	1	1	1	1	1	2	1	2	2	2	1	1	1	2	1	3	1	1	1	2	2	3	2	1	1	1	2	2	2	1	1	1	3	3	4	3	4	3	3
799	4	34	15	7	1	1	0	1	1	1	1	1	1	1	1	1	1	2	1	1	1	2	2	1	2	3	2	2	4	2	2	1	2	1	1	1	1	1	1	3	4	2	4	4	4	4	4
48	2	21	16	3	2	0	0	0	0	1	3	1	1	1	1	1	1	1	1	1	1	1	1	1	1	1	1	1	1	1	1	2	2	1	1	1	1	1	1	1	1	1	1	1	1	1	1
722	6	19	18	1	2	0	0	0	0	1	3	1	2	1	1	1	1	1	1	2	1	1	1	2	2	1	1	1	1	1	1	2	2	1	1	1	1	1	1	1	1	1	1	1	1	1	1
1084	7	23	20	1	1	0	0	1	0	1	1	1	1	1	1	1	2	1	1	3	2	1	2	1	3	3	2	1	1	1	1	2	1	2	1	1	1	1	1	1	1	1	1	1	1	1	1
435	6	20	16	2	2	1	0	1	0	1	3	1	1	1	1	1	1	2	1	2	1	2	1	3	2	3	1	1	1	1	1	2	1	2	1	1	1	1	1	1	1	2	1	1	1	1	1
594	3	19	17	4	2	0	0	1	0	1	2	1	2	1	1	2	2	1	1	2	1	1	2	2	2	1	2	2	1	1	1	2	1	1	2	1	1	1	1	1	1	1	1	1	1	1	1
75	3	18	17	1	1	1	0	0	0	1	1	1	2	1	1	1	1	1	1	2	2	1	2	1	1	1	1	1	1	1	1	2	1	2	1	1	1	1	1	2	1	1	2	1	1	1	1
278	1	23	15	4	1	0	0	0	0	1	1	1	1	2	1	1	1	1	1	1	2	1	2	1	2	1	2	1	1	1	1	2	2	1	1	1	1	1	1	1	1	2	2	1	1	1	1
302	1	21	17	1	1	0	0	0	0	1	2	1	2	1	1	1	1	1	1	1	2	1	2	1	1	2	1	1	1	1	1	1	2	2	1	1	1	1	1	1	2	2	1	1	1	1	1
765	11	21	17	3	1	0	0	0	0	1	1	1	1	1	1	1	1	1	1	1	2	1	1	2	1	2	1	1	1	1	1	1	2	2	1	1	1	1	1	1	2	2	1	1	1	1	1
825	10	22	17	2	2	0	1	0	0	1	1	1	1	1	1	1	2	2	1	2	1	1	1	2	2	3	1	1	1	1	1	2	1	2	1	1	1	1	1	2	1	1	2	1	1	1	1
366	6	19	17	2	1	0	0	0	0	1	1	1	2	1	1	1	1	1	1	1	1	1	1	1	1	2	1	1	1	1	1	2	1	2	1	1	1	1	1	2	2	2	1	1	1	1	1
1026	3	22	17	2	1	0	1	1	0	1	1	1	1	1	1	1	1	1	1	3	1	1	1	1	1	1	1	1	1	2	1	1	2	2	1	1	1	1	1	1	1	2	1	1	1	2	1
333	1	21	16	2	2	1	1	0	0	1	1	1	1	1	1	1	1	1	1	2	1	1	1	1	1	1	1	1	2	1	1	1	2	2	1	1	1	1	1	2	1	1	1	1	2	1	2
376	6	18	16	1	1	0	0	0	0	1	3	1	1	2	1	1	1	1	1	1	1	1	1	2	2	1	2	1	1	1	2	2	2	1	1	1	1	1	1	2	1	1	1	1	2	2	1
730	6	19	16	3	1	1	0	1	0	1	1	1	2	1	1	1	1	1	1	2	1	2	1	2	2	1	1	2	2	1	1	2	1	2	1	1	1	1	1	2	1	1	2	1	1	1	1
849	10	22	17	3	3	0	0	1	1	1	1	1	1	2	1	2	1	1	1	2	1	1	1	2	2	3	2	2	1	2	2	2	1	2	1	1	2	1	1	1	1	1	1	1	1	1	1
70	3	18	15	2	1	0	0	0	0	1	1	1	2	1	1	1	1	1	1	1	1	2	1	3	3	3	2	1	1	2	1	2	1	2	1	1	1	1	1	2	1	1	1	2	2	1	2
476	3	21	16	3	1	0	0	0	0	2	3	1	1	1	3	2	2	1	2	2	1	1	1	1	3	2	1	1	1	1	1	2	1	2	1	1	1	1	1	1	2	3	1	2	2	1	2
310	1	21	17	1	1	0	0	1	0	1	1	1	1	1	1	1	1	1	1	1	1	1	1	1	1	1	2	1	2	2	1	2	1	2	1	1	1	1	1	1	1	2	1	2	2	1	2
133	4	20	17	1	1	0	0	0	0	1	1	1	2	3	1	2	1	1	1	1	2	1	1	2	2	2	2	1	1	2	1	2	2	1	1	1	2	1	1	2	1	2	1	1	2	2	2
21	2	19	15	2	2	0	0	1	0	3	2	1	2	3	1	2	2	1	1	1	3	1	2	2	3	2	2	2	3	2	1	1	2	2	1	1	2	1	1	1	1	2	2	1	1	1	1
754	5	19	16	4	1	0	0	1	0	1	2	1	1	1	1	2	2	1	1	1	3	1	2	2	2	2	2	4	3	1	1	3	1	1	1	1	1	1	1	2	2	1	1	1	1	1	1
455	6	21	19	2	2	0	0	1	0	1	2	1	1	1	1	2	1	1	1	1	3	3	3	1	1	1	1	2	3	1	1	2	2	1	1	1	1	1	1	1	3	2	2	1	2	1	2
671	4	21	18	1	2	0	0	1	0	1	1	1	1	1	1	2	1	2	1	2	1	2	1	3	1	3	2	2	2	3	2	2	1	1	2	1	2	1	2	1	1	2	2	1	1	1	1
756	5	19	16	2	1	0	0	0	0	1	3	3	1	1	1	1	1	1	1	1	1	1	2	3	3	1	1	2	4	2	1	1	2	1	2	1	1	1	1	3	5	2	1	1	1	1	1
653	11	19	16	2	1	0	1	1	1	2	3	1	2	3	2	1	2	2	2	1	2	1	2	2	2	2	2	2	1	2	1	1	2	1	2	1	2	1	1	3	3	3	2	2	2	1	1
764	5	18	15	1	1	0	0	1	0	1	1	3	2	1	1	1	1	1	1	1	2	1	1	2	2	3	1	1	1	2	2	2	1	2	1	1	2	1	1	4	5	4	1	1	1	1	1
898	3	22	16	2	1	0	0	1	0	1	3	1	1	1	1	2	1	1	1	1	1	2	1	3	1	1	1	2	2	3	5	2	1	2	1	1	1	1	1	1	2	2	1	2	2	1	2
941	10	18	13	1	2	1	0	1	1	1	1	1	2	1	1	1	1	1	1	3	2	1	1	3	3	3	1	1	3	3	2	1	2	2	1	1	1	1	1	4	2	2	2	3	1	1	1
193	1	51	19	5	1	1	1	1	1	1	1	1	3	1	1	2	1	1	1	3	3	3	3	3	1	3	1	1	2	2	2	1	2	2	1	1	2	2	1	1	2	2	2	3	3	2	2
411	6	20	14	3	1	0	1	0	1	1	1	1	1	1	1	3	1	1	1	2	1	1	1	1	1	1	1	3	3	1	4	3	1	1	1	1	1	1	1	1	3	2	3	3	1	1	2
213	1	21	17	2	1	0	0	1	0	3	2	1	1	3	1	3	2	2	1	1	3	1	1	3	3	3	2	2	2	3	1	1	2	2	1	1	1	1	1	2	2	4	5	3	2	2	2
201	1	30	17	2	2	1	1	1	0	1	3	1	2	1	1	3	2	2	1	2	1	3	1	3	3	1	2	3	2	4	1	2	1	2	1	1	2	1	1	1	4	4	2	5	2	1	1
755	5	19	15	6	3	0	1	1	1	2	2	2	2	3	1	1	1	2	1	1	1	2	1	1	3	3	2	2	4	2	5	1	2	1	2	1	1	1	1	3	5	2	5	1	1	1	1
822	10	19	15	3	1	0	1	1	1	2	3	1	3	1	1	3	1	3	1	1	3	3	2	3	3	3	2	2	2	4	2	1	2	2	1	1	1	1	2	1	1	2	5	3	3	2	4
174	1	17	16	3	1	0	1	1	1	1	1	1	1	1	1	1	1	1	3	1	3	2	1	3	1	1	1	1	1	3	2	2	1	2	1	2	2	1	2	2	5	5	2	5	3	1	2
456	6	21	18	2	1	0	0	0	0	1	1	1	3	2	1	1	2	1	1	2	2	1	2	1	2	2	2	1	1	1	1	3	2	1	1	1	1	1	1	1	1	1	1	1	1	1	1
285	1	19	16	2	1	0	0	1	0	1	2	1	1	1	1	1	1	1	1	1	2	1	1	1	1	1	1	1	1	1	1	3	1	2	1	1	1	1	1	1	1	1	1	1	1	1	1
735	6	19	16	2	2	0	0	1	0	1	3	1	3	3	1	1	1	1	1	3	2	1	1	3	3	3	1	1	1	1	1	4	1	1	1	1	1	1	1	1	1	1	1	1	1	1	1
100	5	20	15	4	1	0	0	0	1	1	3	1	1	3	1	1	1	1	1	1	2	2	1	1	1	1	1	1	1	2	1	2	2	1	2	1	1	1	1	1	1	1	1	1	1	1	1
491	3	21	17	3	1	0	0	1	0	1	1	1	1	1	1	2	1	1	1	1	2	1	2	1	1	1	2	1	1	1	2	2	2	2	1	1	1	1	1	1	1	2	1	1	1	1	1
702	6	18	17	1	2	0	0	0	0	1	2	1	1	1	1	1	2	1	1	1	2	1	1	1	1	3	1	1	1	1	1	3	1	2	1	1	1	1	1	1	1	2	1	2	1	1	2
347	6	19	15	2	3	0	0	0	0	1	2	1	1	1	1	1	1	1	1	2	2	1	2	1	2	2	1	1	1	1	1	2	2	1	2	1	1	1	1	1	2	2	3	1	1	1	1
171	1	18	16	2	1	0	0	0	0	1	3	2	3	3	1	2	2	2	2	2	1	1	1	1	3	1	2	1	1	1	1	2	2	2	1	1	1	1	1	1	1	3	4	1	1	1	1
1166	9	23	18	1	1	0	0	0	0	1	1	1	1	1	1	1	1	1	1	1	2	2	2	2	2	1	2	1	1	1	2	2	2	2	1	1	1	1	1	2	2	2	2	1	1	1	1
322	1	27	14	2	1	0	1	1	1	1	1	1	1	1	1	1	1	1	1	3	3	2	1	3	1	1	1	1	2	2	1	2	2	2	1	2	1	1	1	2	1	2	2	1	1	1	1
486	3	21	17	2	1	1	1	1	1	1	3	1	3	3	1	2	2	1	1	1	3	1	1	3	3	1	1	1	1	2	1	2	2	2	1	1	2	1	1	2	2	3	1	1	1	1	1
778	11	18	17	6	1	0	0	0	0	1	3	1	1	1	1	1	1	1	1	3	3	1	2	1	3	1	1	1	1	1	2	2	2	2	1	1	1	1	1	1	3	2	3	2	1	1	1
196	1	21	15	4	1	1	0	0	0	1	3	1	1	2	2	2	1	1	1	3	2	1	2	2	2	3	1	4	1	4	2	4	1	1	1	1	1	1	1	1	1	2	1	1	1	1	1
380	6	19	18	1	2	0	0	1	0	1	1	1	1	3	1	1	1	2	1	1	1	2	1	3	2	2	2	2	1	2	2	2	3	1	1	1	1	1	1	2	2	2	2	1	2	1	1
522	4	22	14	4	1	0	1	1	0	1	2	2	1	3	1	2	1	1	1	2	3	2	2	1	2	2	1	2	1	2	1	2	2	2	1	1	1	1	1	2	3	4	1	1	1	1	1
784	4	19	17	2	1	0	0	1	0	1	1	1	1	2	1	2	2	1	1	1	2	2	2	2	2	1	1	2	2	1	2	2	2	2	1	1	1	1	1	2	2	1	2	1	2	1	2
225	1	19	15	3	1	0	1	0	0	2	3	1	2	2	1	2	3	2	1	2	1	2	1	3	3	2	2	2	2	2	2	2	2	2	1	1	1	1	1	2	1	2	2	2	2	1	1
556	4	19	16	2	1	0	1	1	1	1	2	1	2	1	1	1	1	2	1	3	2	2	1	3	3	3	1	2	2	2	1	3	1	2	1	2	2	1	1	1	2	2	1	3	2	1	2
712	6	18	18	2	1	1	0	1	0	1	3	1	1	2	1	2	3	3	2	1	2	1	1	2	3	2	1	2	4	3	2	3	1	2	1	1	1	1	1	2	1	1	1	1	2	2	2
631	11	27	19	4	1	0	1	0	1	1	1	1	2	1	1	2	2	1	1	2	1	1	2	2	2	2	1	2	1	2	2	2	2	2	1	2	2	2	1	2	2	2	1	2	2	2	2
76	3	18	17	2	1	0	0	1	0	1	3	1	3	1	1	3	3	3	1	3	1	3	1	2	3	3	3	2	1	1	2	2	2	2	1	1	1	1	1	1	3	3	4	3	1	2	2
1000	10	18	14	3	1	0	1	1	1	1	3	1	1	1	1	1	2	2	1	1	2	1	2	2	1	1	1	2	1	2	1	2	1	2	2	1	2	3	1	3	2	3	3	2	3	1	1
688	9	20	17	1	1	1	0	1	0	1	3	1	2	1	1	1	3	1	1	3	2	1	3	3	3	1	3	1	1	4	1	2	2	1	2	1	1	1	1	2	4	5	5	3	2	3	1
1092	7	23	20	2	1	0	0	0	0	1	1	1	2	1	1	1	2	1	1	1	3	1	2	1	1	1	3	2	1	4	1	2	2	2	1	1	1	1	1	2	5	5	4	4	4	1	1
826	10	19	16	6	1	1	1	1	1	3	3	2	3	1	1	3	3	3	3	3	3	3	2	3	3	2	3	4	4	4	2	3	2	1	1	1	2	2	1	5	3	2	5	1	2	2	1
1079	11	19	16	2	2	0	0	0	0	1	1	1	1	1	1	1	1	1	1	2	1	2	1	1	1	1	1	1	3	1	1	2	3	2	1	1	1	1	1	1	1	1	1	1	1	1	1
1135	11	20	14	3	1	0	0	1	0	1	1	1	1	1	1	1	1	1	1	2	1	1	1	1	2	1	1	1	1	1	1	3	1	2	2	1	1	1	1	1	2	1	2	1	1	1	1
360	6	20	16	3	3	0	1	1	1	1	2	1	2	3	1	1	2	2	1	3	1	2	1	2	2	2	1	1	1	2	1	3	2	2	1	1	1	1	1	1	2	1	2	1	1	1	1
248	3	20	17	4	1	0	0	1	0	1	1	1	2	1	1	1	2	1	2	2	3	1	2	3	2	3	2	1	1	1	1	2	3	2	1	1	1	1	1	2	3	3	2	1	1	1	1
704	6	18	18	1	1	0	0	1	0	1	1	1	2	3	1	2	2	1	1	1	3	1	3	2	3	3	3	2	2	1	1	2	2	2	2	1	1	1	1	2	3	3	2	1	1	1	1
815	11	20	16	2	1	0	0	0	0	1	2	1	3	3	1	2	2	1	1	2	3	1	2	3	2	1	1	1	1	2	2	2	2	2	2	1	1	1	1	4	2	3	1	1	2	1	2
651	11	21	16	2	1	0	0	0	0	2	3	2	2	3	2	2	2	2	2	3	3	1	2	2	3	3	2	1	2	2	1	3	2	2	1	1	1	1	1	2	4	4	3	1	1	1	1
882	3	22	17	3	1	0	0	1	0	1	1	1	3	3	1	1	1	1	1	3	2	2	3	3	3	2	1	1	2	2	2	2	2	2	2	1	1	1	1	1	3	2	2	2	2	2	2
710	6	18	17	3	1	0	0	0	0	1	2	1	2	1	3	2	1	1	1	2	3	1	2	1	2	1	2	1	2	4	1	1	2	3	2	1	1	1	1	2	2	2	5	1	1	1	2
84	3	18	15	2	1	0	0	1	0	1	1	1	1	2	1	3	3	3	1	2	3	3	1	2	2	1	1	1	3	4	5	2	1	4	1	1	1	1	1	1	1	1	1	2	2	1	3
218	1	32	17	4	1	0	0	1	1	1	3	2	1	3	1	3	2	2	1	3	2	3	1	3	3	3	2	3	3	3	3	2	2	2	2	1	1	2	1	2	1	2	2	2	1	1	2
868	10	20	15	2	1	0	1	1	1	1	2	1	3	3	1	2	3	1	1	2	3	2	3	2	1	1	1	2	4	2	2	2	2	2	2	1	1	1	1	4	2	4	3	2	1	1	2
1148	11	20	14	3	1	0	1	1	1	1	3	2	2	3	2	3	3	3	2	3	2	2	1	3	3	3	3	3	4	2	1	2	2	2	2	2	2	3	2	1	2	2	3	3	4	2	2
546	4	18	14	2	3	1	1	1	1	3	3	3	2	3	1	3	2	3	3	1	2	3	2	3	3	3	2	5	4	1	3	2	2	2	2	1	2	1	1	2	5	3	5	2	3	1	1
1078	11	19	17	3	1	1	0	1	1	1	2	1	2	1	1	2	1	1	1	2	3	1	2	3	3	3	1	4	1	5	5	3	2	2	1	1	2	1	2	5	5	1	1	3	1	2	1
861	10	20	17	2	1	0	1	1	1	1	1	1	3	1	1	1	1	1	1	3	3	1	2	2	3	2	1	1	1	2	1	3	2	2	2	1	1	1	1	1	1	2	1	2	2	1	2
909	11	22	16	1	1	0	0	1	0	1	2	1	2	1	1	2	1	1	1	2	3	1	2	1	2	2	1	3	2	1	1	2	4	2	1	1	1	1	1	3	2	2	2	1	1	1	1
457	6	22	18	4	2	1	0	0	0	2	3	1	2	2	1	2	2	1	2	1	3	1	1	2	2	1	3	4	2	1	2	2	2	2	3	1	1	1	1	3	2	3	1	1	1	1	1
239	3	19	17	2	2	0	0	1	0	1	1	1	2	1	1	1	3	3	1	2	1	2	1	3	2	1	1	2	4	1	2	3	2	2	2	1	1	1	1	1	4	1	1	2	2	1	1
733	6	22	16	3	1	1	1	1	0	2	3	1	1	1	1	1	2	3	1	1	1	2	1	2	2	1	1	2	3	2	1	4	2	2	1	1	1	1	1	2	2	3	1	1	2	2	2
13	2	20	14	4	1	0	1	1	1	1	1	1	1	1	1	3	2	1	1	3	2	3	1	3	3	2	1	2	4	2	2	3	2	2	2	1	1	1	1	1	3	3	1	2	1	1	2
349	6	20	16	2	2	0	1	1	0	2	1	2	1	3	1	1	3	3	1	1	1	3	1	3	3	3	3	4	3	1	1	4	2	2	1	2	2	1	1	2	2	2	1	2	2	1	1
222	1	30	15	10	1	0	1	1	0	2	3	3	3	2	1	1	3	1	2	3	3	2	2	3	3	3	3	3	2	2	2	2	3	3	1	1	1	1	1	3	2	3	3	2	2	1	2
881	3	22	17	2	1	0	1	1	0	1	3	3	2	1	1	1	1	1	1	3	2	2	1	3	3	3	1	2	3	3	3	2	2	3	2	1	1	1	1	2	3	3	2	2	3	2	2
392	6	21	17	2	1	0	0	1	1	1	3	3	1	3	1	3	1	3	1	3	1	3	1	3	3	3	1	4	1	5	4	3	2	2	2	1	1	1	1	2	4	4	5	2	4	1	1
808	11	20	15	3	1	0	1	1	1	1	1	1	3	3	3	3	2	3	2	3	3	3	3	3	3	3	2	2	3	2	3	2	4	2	1	2	2	1	1	3	4	5	1	5	4	4	4
521	4	24	15	3	1	1	1	1	0	1	2	1	1	1	1	1	1	2	1	3	3	2	3	3	3	3	3	5	3	4	5	2	4	2	1	2	4	1	1	1	3	3	5	3	3	1	4
686	9	18	13	3	1	0	0	1	1	2	1	1	3	1	1	2	1	1	2	2	2	2	1	2	2	1	1	1	1	1	1	3	2	3	2	1	1	1	1	1	3	2	1	1	2	3	1
1121	11	20	17	1	3	0	0	1	0	1	1	1	1	3	1	2	1	1	1	1	3	1	1	3	3	3	1	3	3	1	1	5	2	2	1	1	1	1	1	1	1	2	2	2	1	1	1
965	10	18	15	2	1	0	1	1	1	1	1	1	1	1	1	2	2	2	1	1	3	1	1	3	3	1	1	2	2	2	2	3	3	2	2	1	1	1	1	2	2	3	3	2	2	2	3
862	10	20	15	3	1	0	1	1	1	1	2	1	2	3	1	3	2	2	1	3	3	2	2	3	3	3	2	3	3	2	3	3	3	2	2	1	2	2	1	2	3	2	2	4	2	3	5
507	4	21	16	3	1	0	1	1	1	3	2	2	3	1	3	3	2	3	3	3	3	3	2	1	3	2	2	5	1	5	5	4	1	3	2	2	3	2	1	3	5	5	5	5	4	3	2
995	10	22	16	6	1	0	1	1	1	1	1	1	2	1	1	2	1	1	1	1	1	1	1	3	1	1	1	3	4	4	5	2	3	4	2	1	2	1	1	1	5	3	2	3	3	2	2
484	3	21	15	4	1	0	1	1	1	2	1	1	2	1	1	3	2	2	1	3	3	3	2	3	3	2	1	4	1	3	4	4	2	3	2	2	2	2	1	2	2	4	4	3	3	3	3
1165	9	23	15	3	1	0	1	1	1	3	1	3	3	1	1	3	3	3	1	3	2	2	1	1	3	1	2	2	2	2	1	4	2	4	2	1	1	1	1	1	2	3	1	2	2	1	1
164	1	18	14	1	1	0	0	1	1	1	1	1	2	1	1	1	2	1	1	2	2	2	1	3	1	2	1	2	1	1	2	4	2	4	2	1	1	1	1	3	3	4	1	2	1	1	2
256	1	22	17	3	1	0	1	1	1	1	3	1	3	3	3	3	2	1	3	1	3	3	1	3	3	1	2	5	5	4	5	5	2	3	2	1	2	1	1	2	3	3	2	3	1	2	2
728	6	18	15	2	1	0	1	1	1	1	3	1	3	3	1	3	1	3	3	3	3	2	3	3	3	3	3	2	2	1	1	5	1	5	1	1	1	1	1	2	5	5	5	5	5	1	5
208	1	18	15	3	1	0	0	1	1	1	1	1	1	1	3	2	1	1	1	3	3	1	1	1	3	2	1	1	1	5	4	4	2	2	5	2	4	1	1	1	1	2	1	4	5	3	3
387	6	19	14	2	1	1	1	1	1	1	3	1	2	3	1	3	1	2	2	3	1	3	1	3	3	3	1	3	5	2	4	4	5	3	1	1	2	1	1	4	5	5	5	2	1	1	1
116	4	20	13	2	3	1	1	1	1	1	1	1	3	1	1	3	2	2	1	2	3	2	2	3	3	3	1	2	2	3	3	3	2	4	4	2	3	3	2	4	3	4	4	4	2	2	1
794	4	20	16	3	1	0	0	1	1	1	1	2	3	1	1	3	3	1	1	3	3	3	3	1	3	2	1	2	1	1	4	4	3	3	3	2	2	1	1	4	5	5	5	5	2	3	3
863	10	23	15	2	1	0	1	1	1	1	3	1	2	2	1	1	2	1	1	3	2	1	2	3	3	2	1	2	1	4	3	3	2	5	4	4	5	2	3	2	4	5	5	5	1	1	3
699	6	19	13	6	1	1	0	1	1	2	3	2	2	3	1	3	3	3	1	3	1	1	1	3	2	3	1	2	4	1	4	4	4	3	4	1	1	1	3	4	4	4	4	4	4	4	4
613	3	19	15	2	1	0	0	1	1	1	2	1	2	3	2	3	2	3	2	2	3	1	2	3	3	2	2	4	5	3	3	5	4	3	3	1	1	1	1	1	5	5	5	5	5	4	5
115	4	21	16	3	1	1	1	1	1	3	2	2	3	1	2	2	3	1	1	3	2	3	1	3	3	3	1	3	4	5	2	5	4	5	2	2	2	1	1	1	1	4	1	2	2	4	4
1035	3	22	17	3	1	0	1	1	1	2	2	1	3	3	1	1	3	2	1	3	1	2	1	3	2	2	3	5	3	5	3	5	5	3	4	1	1	1	1	5	5	5	5	5	5	4	4
1160	7	20	16	3	1	0	1	1	1	1	1	1	2	1	2	2	3	1	1	3	3	2	1	2	3	3	1	2	4	4	4	5	5	5	4	1	1	1	1	2	3	4	4	3	3	2	4
1140	11	31	18	4	1	1	1	1	1	1	3	1	3	3	3	3	3	3	3	3	3	3	1	3	3	3	1	5	2	5	5	5	4	5	5	2	2	1	1	1	5	5	5	5	3	2	5
161	1	18	13	3	1	0	1	1	1	1	3	1	3	3	2	3	3	3	2	3	3	3	3	3	1	3	1	5	1	3	5	5	5	5	5	1	1	1	1	2	2	4	2	2	1	3	1
470	3	28	18	3	1	1	1	1	1	1	1	1	1	1	3	3	3	2	3	3	3	3	1	3	3	1	3	5	4	4	5	5	5	5	5	2	2	2	2	2	5	5	5	4	3	4	4
576	3	20	15	6	1	1	1	1	1	2	3	3	1	3	1	3	2	3	3	3	1	3	2	3	3	3	2	4	4	5	5	5	5	5	5	5	5	2	1	5	4	5	5	5	5	5	5
170	1	24	15	3	1	1	1	1	1	1	1	1	3	1	2	3	2	3	3	3	3	3	1	3	3	1	2	5	5	5	5	5	5	5	5	5	5	5	5	4	5	5	5	5	5	5	5
